# Supplementary material for: GLP-1 receptor signaling increases PCSK1 and β cell features in human α cells
Source: JCI Insight. 2021 Feb 8;6(3):e141851. doi: 10.1172/jci.insight.141851 (PMC7934853; doi:10.1172/jci.insight.141851)
Supplement: Supplemental Table 2 [file jciinsight-6-141851-s210.xlsx]

## Sheet: Alpha1
	p_val	avg_logFC	pct.1	pct.2	p_val_adj
INS	9.21345e-55	1.38824	0.977	0.771	1.84333e-50
IAPP	2.65182e-51	1.66716	0.957	0.633	5.30549e-47
SST	3.57637e-50	1.63326	0.91	0.338	7.15524e-46
PCSK1	5.03577e-46	1.63619	0.934	0.657	1.00751e-41
PCSK2	3.56286e-45	1.57309	0.969	0.79	7.12822e-41
XBP1	1.23161e-40	1.43988	0.938	0.733	2.46408e-36
PCSK1N	2.95337e-31	1.19748	0.934	0.743	5.90881e-27
MT-CO3	1.89838e-18	0.526581	0.98	0.943	3.79808e-14
MT-ATP6	1.58592e-17	0.633682	0.949	0.805	3.17296e-13
MT-ND4	1.09804e-16	0.593168	0.949	0.857	2.19685e-12
MALAT1	1.45933e-15	-0.437733	1	1	2.91968e-11
MT-CO1	7.60644e-15	0.314083	0.996	0.995	1.52182e-10
CHGB	3.87806e-10	-0.404106	1	0.995	7.75883e-06
SCG2	4.83522e-10	-0.438408	0.965	0.981	9.67383e-06
RBP4	6.53148e-10	0.896577	0.285	0.062	1.30675e-05
MT-ATP8	8.45821e-10	0.505004	0.781	0.567	1.69223e-05
EEF1A1	1.17407e-08	0.577869	0.625	0.438	0.000234895
FXYD2	2.1423e-08	0.654763	0.598	0.376	0.00042861
SMARCA1	1.19603e-07	-0.533408	0.305	0.552	0.00239289
FAP	1.54868e-07	-0.619343	0.27	0.495	0.00309845
ZRANB2	4.0954e-07	-0.538284	0.148	0.367	0.00819366
MT-CYB	8.12978e-07	0.340812	0.898	0.838	0.0162652
MT-ND5	1.67452e-06	0.325714	0.969	0.862	0.0335021
RGS4	2.4595e-06	-0.512362	0.402	0.633	0.0492072
MTRNR2L2	2.57121e-06	-0.461577	0.211	0.419	0.0514423
GC	2.95617e-06	-0.568482	0.449	0.657	0.059144
RAD23A	7.45316e-06	-0.507834	0.121	0.29	0.149115
SSX2IP	7.91894e-06	-0.431062	0.207	0.424	0.158434
MT-ND1	7.95023e-06	0.334919	0.812	0.733	0.15906
SPINT2	1.20362e-05	-0.382677	0.664	0.819	0.240809
RPLP2	1.23091e-05	0.36872	0.715	0.633	0.246269
BTG2	1.30101e-05	-0.476075	0.074	0.219	0.260292
ELL2	1.31173e-05	-0.344708	0.309	0.543	0.262439
FOS	1.38393e-05	-0.507824	0.109	0.271	0.276883
NKTR	1.63548e-05	-0.41373	0.102	0.267	0.32721
MTRNR2L1	1.68946e-05	-0.505888	0.102	0.262	0.33801
ATP2A3	2.21271e-05	0.71198	0.168	0.048	0.442697
MCFD2	2.62379e-05	-0.457201	0.102	0.252	0.524941
ZC3H15	2.91951e-05	-0.440052	0.148	0.329	0.584106
UBC	3.51374e-05	0.468898	0.539	0.41	0.702994
WDR60	4.48454e-05	-0.410562	0.066	0.195	0.897223
NSRP1	4.59133e-05	-0.41573	0.168	0.343	0.918588
PPY	4.88669e-05	1.13742	0.246	0.105	0.97768
TMEM45B	5.12113e-05	-0.458663	0.078	0.214	1
KCNQ1OT1	5.13582e-05	-0.610827	0.074	0.2	1
SMEK2	5.62259e-05	-0.406244	0.047	0.162	1
HSPH1	5.837e-05	-0.368601	0.141	0.314	1
SPP1	5.92359e-05	0.657134	0.105	0.014	1
MT-ND2	6.29737e-05	0.313846	0.754	0.686	1
ITGB1	7.41195e-05	-0.388843	0.43	0.624	1
RPL27A	9.17942e-05	0.319863	0.727	0.676	1
NEFM	9.58506e-05	0.576592	0.102	0.014	1
PAPPA2	0.000130247	-0.41539	0.137	0.29	1
RPL37A	0.000141536	0.339921	0.742	0.667	1
DCXR	0.000149849	-0.36399	0.047	0.152	1
CLPTM1L	0.000150886	0.643354	0.195	0.081	1
HNRNPR	0.00015478	-0.398351	0.195	0.367	1
TBC1D30	0.000158713	-0.344084	0.023	0.11	1
TAX1BP1	0.000161543	-0.420271	0.324	0.51	1
ABCF1	0.000177318	-0.413628	0.102	0.233	1
PPP4R2	0.000182365	-0.321108	0.062	0.181	1
GSN	0.000192097	0.596883	0.16	0.052	1
WBSCR22	0.000196197	-0.361209	0.219	0.4	1
STIP1	0.000200101	-0.358428	0.137	0.286	1
AHI1	0.00020309	-0.289793	0.23	0.424	1
ISL1	0.000231016	-0.416081	0.375	0.548	1
MT-TP	0.000234852	0.573322	0.141	0.043	1
FAM114A1	0.000234935	-0.351509	0.055	0.162	1
EEF1A2	0.00024102	0.648974	0.16	0.057	1
VEGFA	0.00024439	0.531026	0.133	0.038	1
CALM2	0.000252073	-0.252532	0.707	0.848	1
EIF2S2	0.000266239	-0.377011	0.18	0.348	1
CDKN1C	0.00026937	0.652476	0.258	0.133	1
MIER1	0.000283132	-0.385406	0.039	0.133	1
PLEKHA1	0.000298984	-0.394316	0.051	0.152	1
P4HA2	0.000299201	-0.455023	0.102	0.229	1
CLU	0.000305059	-0.273648	0.969	0.91	1
GHITM	0.000309835	-0.340132	0.164	0.319	1
PFKP	0.000312774	-0.312251	0.031	0.119	1
MT-ND4L	0.000313338	0.412731	0.617	0.495	1
ATM	0.000327636	-0.369061	0.035	0.124	1
SNX4	0.00033728	-0.389605	0.035	0.124	1
GOLGA4	0.000376579	-0.409038	0.402	0.567	1
RGS16	0.000377106	0.448563	0.148	0.048	1
FKBP11	0.000380291	-0.442212	0.184	0.324	1
SECISBP2L	0.000385024	-0.347812	0.039	0.133	1
LYRM2	0.000451621	-0.380401	0.105	0.233	1
THUMPD3	0.000469666	-0.489589	0.035	0.119	1
TP53I13	0.000471045	-0.331376	0.09	0.21	1
MAFA	0.000517878	0.438893	0.129	0.038	1
TTN	0.000548111	-0.315305	0.031	0.114	1
RPS27	0.00058415	-0.313563	0.449	0.614	1
UBXN4	0.00059749	-0.302826	0.367	0.552	1
CCAR1	0.000634522	-0.395796	0.113	0.238	1
DNTTIP2	0.00064732	-0.371073	0.137	0.271	1
VIM	0.000657954	-0.937622	0.148	0.271	1
MTSS1	0.000734534	-0.289872	0.035	0.119	1
SETD2	0.000758571	-0.286665	0.082	0.195	1
GPBP1	0.000768514	-0.340517	0.102	0.224	1
MKLN1	0.000803832	-0.325513	0.031	0.11	1
CCT4	0.000812232	-0.287445	0.102	0.224	1
USP10	0.000828899	-0.338484	0.039	0.124	1
GOLGB1	0.000839148	-0.399343	0.277	0.433	1
GRIA3	0.000841368	-0.331359	0.145	0.281	1
IGF2	0.000846105	0.436606	0.109	0.029	1
GTF2F1	0.000854104	-0.352422	0.098	0.214	1
ANK2	0.000930766	-0.307362	0.031	0.11	1
REG1A	0.000965283	0.459562	0.109	0.029	1
MPC2	0.000991115	-0.411649	0.227	0.371	1
TTC17	0.00100929	-0.30953	0.043	0.129	1
NEU1	0.00103969	-0.306234	0.066	0.167	1
ERCC5	0.00105701	-0.346639	0.035	0.114	1
RAB11FIP1	0.00107293	-0.309604	0.09	0.2	1
RANBP1	0.00109702	-0.330975	0.066	0.167	1
NAP1L4	0.00118995	-0.371639	0.102	0.214	1
TTC3	0.00120705	-0.302328	0.469	0.648	1
ZNF638	0.001258	-0.26451	0.121	0.248	1
SIL1	0.00126605	-0.262186	0.234	0.405	1
CCDC88A	0.001309	-0.364875	0.094	0.205	1
GOLM1	0.001342	-0.327567	0.062	0.157	1
MYO3A	0.00136083	-0.411412	0.102	0.21	1
RAB2A	0.00136327	-0.263155	0.258	0.419	1
MKKS	0.00143122	-0.31966	0.055	0.143	1
HIST1H1E	0.00144951	-0.364541	0.043	0.124	1
MT-RNR1	0.00147525	0.296057	0.73	0.667	1
MAP4	0.00151471	-0.251408	0.059	0.152	1
IFT74	0.00153334	-0.341147	0.031	0.105	1
NDUFA13	0.00159015	0.507665	0.285	0.181	1
PLA2G12A	0.00164733	-0.306225	0.055	0.143	1
NRD1	0.0016562	-0.303899	0.125	0.248	1
SERPINE2	0.00167993	-0.352168	0.137	0.257	1
MT-ND3	0.00170676	0.325186	0.547	0.438	1
HADHB	0.00173836	-0.349372	0.062	0.152	1
RSL1D1	0.00184061	-0.317537	0.203	0.343	1
EZR	0.00185	-0.436439	0.383	0.51	1
IFT27	0.00186191	-0.282764	0.031	0.105	1
UBE2V1	0.00200153	-0.279082	0.047	0.129	1
NUCB2	0.00212419	-0.25395	0.574	0.719	1
LIMCH1	0.00213238	-0.352093	0.133	0.248	1
DNM1L	0.0022466	-0.331322	0.051	0.133	1
RPS21	0.00244324	0.312031	0.551	0.467	1
ATP2B1	0.00250147	-0.309961	0.262	0.405	1
SYT13	0.0025145	0.446054	0.188	0.095	1
CHD7	0.00256844	-0.317532	0.043	0.119	1
G6PC2	0.00266747	0.495758	0.203	0.11	1
RPS27A	0.00271752	0.33778	0.684	0.667	1
LINC00116	0.00272625	-0.289676	0.117	0.233	1
MED19	0.0027847	-0.335399	0.035	0.105	1
C3orf14	0.00293432	-0.279658	0.094	0.195	1
SNHG16	0.00298043	-0.306098	0.035	0.105	1
PSMD6	0.00299551	-0.267119	0.055	0.138	1
ILF3	0.00303508	-0.28597	0.141	0.257	1
FKBP3	0.00313294	-0.278195	0.145	0.262	1
P4HTM	0.00319771	-0.315192	0.16	0.29	1
FOXP1	0.00320742	-0.308824	0.066	0.152	1
PPDPF	0.00326836	0.476857	0.219	0.124	1
EIF5	0.00326971	-0.319628	0.262	0.414	1
KDELR1	0.00341486	-0.31096	0.18	0.31	1
EEF2	0.00346041	0.372511	0.523	0.448	1
SRRM1	0.00349707	-0.265288	0.18	0.31	1
M6PR	0.00352406	-0.358186	0.055	0.133	1
PTPRN	0.00359709	0.30376	0.547	0.462	1
CDC40	0.00360711	-0.275739	0.047	0.124	1
COX8A	0.00377824	0.338182	0.57	0.5	1
ECI2	0.00396458	-0.376663	0.059	0.138	1
H2AFY	0.00407368	-0.380826	0.137	0.243	1
IP6K2	0.00408623	-0.314553	0.059	0.138	1
LRRFIP1	0.00410917	-0.315116	0.328	0.457	1
MED4	0.00424264	-0.259508	0.074	0.162	1
FBXO9	0.0042742	-0.270964	0.137	0.252	1
ESF1	0.00431553	-0.296185	0.082	0.171	1
SCAMP2	0.00435708	-0.283786	0.043	0.114	1
ZNF148	0.00442821	-0.271954	0.062	0.143	1
RNF213	0.00458562	-0.339511	0.066	0.148	1
CMC2	0.0047365	-0.31201	0.078	0.167	1
RPL26L1	0.00506008	-0.288678	0.062	0.143	1
KCNH6	0.00509152	-0.262032	0.047	0.119	1
NDUFV3	0.00517237	-0.292381	0.09	0.181	1
HMGB3	0.00521572	-0.257006	0.25	0.39	1
AKAP9	0.00523977	-0.316636	0.445	0.562	1
FAHD1	0.00533907	-0.346183	0.039	0.105	1
AURKAIP1	0.0053551	-0.284501	0.141	0.252	1
DHRS2	0.00539774	0.415028	0.254	0.157	1
IFT57	0.00545274	-0.272115	0.09	0.181	1
CEP350	0.00548252	-0.289736	0.09	0.181	1
HSDL2	0.0055775	-0.332176	0.039	0.105	1
MRPS18C	0.00559713	-0.250536	0.098	0.195	1
EEA1	0.00570947	-0.299751	0.066	0.148	1
ORMDL1	0.00572163	-0.30103	0.078	0.162	1
TMED1	0.00585367	-0.285451	0.039	0.105	1
SEC31B	0.00593276	-0.301402	0.309	0.457	1
PLP2	0.00596499	-0.314371	0.117	0.219	1
RBM8A	0.00601452	-0.251168	0.086	0.176	1
RPS15	0.00603938	0.310847	0.645	0.629	1
EDN3	0.00604583	0.312841	0.152	0.071	1
PSMC6	0.00607214	-0.293172	0.055	0.129	1
PIK3C2A	0.0061421	-0.259491	0.039	0.105	1
ID2	0.0061721	-0.399826	0.043	0.11	1
CHCHD2	0.00627449	0.413706	0.336	0.243	1
CFDP1	0.0063109	-0.284923	0.125	0.229	1
THYN1	0.00637818	-0.278097	0.055	0.129	1
SKIV2L2	0.00640704	-0.329933	0.047	0.114	1
PLIN2	0.0064406	-0.29693	0.059	0.133	1
PLA2G16	0.00644946	-0.255475	0.113	0.21	1
ARPC2	0.00675931	-0.306364	0.305	0.452	1
RPL4	0.006771	0.316871	0.527	0.476	1
HADH	0.00702733	0.371842	0.125	0.052	1
SURF4	0.00703562	0.47567	0.32	0.233	1
ZKSCAN1	0.00704829	-0.27137	0.355	0.49	1
CISD3	0.00707422	-0.324412	0.098	0.186	1
MGEA5	0.00708748	-0.276308	0.074	0.157	1
SPG20	0.00742797	-0.278892	0.07	0.148	1
RBMX	0.00760625	-0.271874	0.098	0.186	1
CCDC107	0.00771184	-0.27675	0.078	0.162	1
DDR1	0.00772576	0.430608	0.133	0.062	1
TFF3	0.00778943	0.376078	0.102	0.038	1
PRPF40A	0.00780809	-0.262017	0.141	0.248	1
PBDC1	0.00785267	-0.274534	0.062	0.138	1
CELF1	0.00794247	-0.271435	0.047	0.114	1
PSMB5	0.00797764	-0.261213	0.246	0.381	1
SERINC1	0.00802579	0.487809	0.23	0.152	1
AL592183.1	0.00804857	-0.270029	0.047	0.114	1
MYO10	0.00826789	-0.277093	0.199	0.314	1
EMC4	0.00829248	-0.288054	0.102	0.19	1
PHF20L1	0.0085529	-0.320633	0.066	0.143	1
PPIG	0.00890072	-0.288704	0.262	0.39	1
CBX1	0.00903547	-0.350004	0.074	0.152	1
LOXL4	0.00913048	-0.325963	0.301	0.424	1
ATP6V1E1	0.00922611	-0.257634	0.125	0.224	1
PDHA1	0.00927397	-0.259827	0.051	0.119	1
SELK	0.00943486	-0.38487	0.238	0.348	1
SOD2	0.00950698	0.321807	0.16	0.081	1
CWC27	0.0096346	-0.256445	0.051	0.119	1
GLS	0.00994461	-0.279334	0.254	0.367	1
EIF3A	0.010311	-0.259157	0.324	0.467	1
SYT7	0.0103651	0.456882	0.129	0.062	1
NRXN1	0.0104237	-0.266111	0.07	0.148	1
SNX17	0.0107592	-0.316116	0.043	0.105	1
H1F0	0.0108435	-0.317195	0.176	0.276	1
ZC3H13	0.0108636	-0.275579	0.125	0.219	1
COX7C	0.0112451	0.320776	0.516	0.471	1
UROD	0.0115272	-0.341918	0.074	0.148	1
ARHGDIA	0.0116144	0.36156	0.117	0.052	1
EIF3I	0.011774	-0.305343	0.086	0.167	1
CALD1	0.0119488	0.373175	0.109	0.048	1
ABCB1	0.011983	-0.288191	0.066	0.138	1
CAPNS1	0.0133418	0.396423	0.156	0.086	1
BAZ2B	0.013683	-0.378887	0.176	0.271	1
MICU1	0.0138581	-0.254645	0.055	0.119	1
CNTN4	0.0138581	-0.260131	0.055	0.119	1
TSPYL2	0.014323	-0.310695	0.094	0.171	1
CSNK1A1	0.0150947	-0.295461	0.105	0.186	1
MAPRE1	0.0152289	-0.269819	0.09	0.167	1
DDB1	0.0154652	-0.257313	0.07	0.143	1
U2SURP	0.0161989	-0.349851	0.141	0.224	1
ANXA2	0.0162661	-0.264123	0.199	0.319	1
TOX4	0.0169143	-0.27625	0.059	0.124	1
MPHOSPH10	0.0169301	-0.254629	0.109	0.19	1
LMAN1	0.0169502	-0.332151	0.312	0.429	1
GATAD1	0.016971	0.356248	0.145	0.076	1
PPP2R2B	0.0172021	-0.307521	0.078	0.148	1
XPC	0.0172547	-0.271221	0.047	0.105	1
RAB10	0.0177686	-0.323912	0.125	0.205	1
CITED2	0.0178594	-0.373561	0.051	0.11	1
THOC7	0.0180435	-0.27005	0.113	0.195	1
RPL15	0.0183373	0.280027	0.578	0.543	1
UCHL1	0.0186594	0.428876	0.227	0.157	1
TARS	0.0188861	-0.380401	0.137	0.219	1
MACF1	0.0189587	-0.306725	0.176	0.276	1
SPAG16	0.0191469	-0.273806	0.066	0.133	1
JAK1	0.0191609	-0.387861	0.152	0.238	1
RBP1	0.0194397	0.402543	0.176	0.105	1
CIR1	0.0199042	-0.300822	0.094	0.167	1
LEO1	0.0202754	-0.286186	0.074	0.143	1
NSD1	0.0211219	-0.283142	0.051	0.11	1
PLIN3	0.0213883	-0.266646	0.199	0.295	1
PDK4	0.0232355	-0.418654	0.301	0.39	1
UBE2K	0.0232818	-0.282517	0.152	0.243	1
CCNL1	0.0244388	-0.279751	0.07	0.133	1
PSMB6	0.0251337	-0.25103	0.246	0.357	1
AES	0.0252348	0.300081	0.109	0.052	1
RAP1GAP2	0.0263224	0.313587	0.102	0.048	1
TRAPPC1	0.0265479	0.406332	0.125	0.067	1
CD151	0.0274206	0.370066	0.141	0.081	1
C14orf2	0.0294333	0.315626	0.422	0.381	1
RBM19	0.0302161	-0.254569	0.051	0.105	1
RPS28	0.0317248	0.371757	0.188	0.124	1
CDC42BPA	0.031901	-0.256471	0.121	0.195	1
DPM3	0.0340451	0.316711	0.344	0.276	1
TRAPPC4	0.0341148	-0.284083	0.07	0.129	1
PPP1R7	0.0344585	-0.250974	0.07	0.129	1
CLTB	0.0350496	0.337229	0.18	0.114	1
ABCC8	0.0370812	0.363902	0.262	0.195	1
KCNJ6	0.0385959	-0.252607	0.098	0.162	1
MYO1B	0.0413853	-0.314473	0.109	0.176	1
CADM1	0.0414078	0.428388	0.156	0.1	1
SORL1	0.041871	0.403135	0.113	0.062	1
G3BP1	0.0424794	0.3287	0.125	0.071	1
RPN1	0.0439561	0.363627	0.164	0.105	1
SERP1	0.0467619	-0.277535	0.152	0.229	1
DSG2	0.0486901	-0.256386	0.07	0.124	1
ATPIF1	0.0488961	0.275523	0.516	0.495	1
MAGED2	0.0491495	-0.260958	0.145	0.214	1
RPS4Y1	0.0501565	-0.2542	0.195	0.276	1
BTG3	0.0520316	-0.255797	0.109	0.171	1
RBCK1	0.0573939	0.330622	0.109	0.062	1
PGRMC1	0.0581641	0.284603	0.141	0.086	1
BSG	0.0592334	0.372843	0.25	0.195	1
SYNE2	0.0641086	0.250002	0.121	0.071	1
AGT	0.067551	-0.271518	0.113	0.176	1
CTSD	0.0678889	0.312941	0.172	0.119	1
SCRN1	0.0682608	0.320034	0.188	0.133	1
HEPACAM2	0.0682816	0.31593	0.102	0.057	1
MRPL23	0.0690476	0.301089	0.312	0.262	1
GPX4	0.0703841	0.308481	0.328	0.276	1
HINT2	0.0705817	0.358768	0.195	0.138	1
C6orf62	0.0717385	0.325332	0.207	0.152	1
MRPL24	0.0722339	0.250638	0.168	0.114	1
ELF3	0.0738541	-0.262604	0.074	0.124	1
ALDOA	0.0741351	0.307432	0.285	0.233	1
GNB2	0.0796986	0.286299	0.18	0.129	1
MLF2	0.081912	0.324046	0.133	0.086	1
CTSZ	0.0855562	0.305398	0.176	0.124	1
IGFBP7	0.085566	-0.273365	0.34	0.424	1
SYT4	0.0913292	0.263242	0.156	0.105	1
PTPRN2	0.0921035	0.297638	0.242	0.186	1
AP2M1	0.0996867	0.333075	0.164	0.119	1
H3F3B	0.10031	-0.254934	0.434	0.524	1
MTRNR2L12	0.103611	-0.285568	0.477	0.495	1
C9orf16	0.106855	0.260011	0.188	0.138	1
OAZ2	0.108629	0.282713	0.102	0.062	1
CD47	0.110132	-0.256507	0.082	0.129	1
DHX9	0.115032	0.335397	0.121	0.081	1
PKIB	0.117818	0.296641	0.105	0.067	1
CHPF	0.121692	0.304345	0.156	0.114	1
ATP5G3	0.13408	-0.251659	0.258	0.314	1
BEX4	0.140234	0.269799	0.168	0.124	1
CKB	0.140772	0.258961	0.125	0.086	1
TSN	0.1437	0.284392	0.102	0.067	1
SNRNP70	0.148838	0.271761	0.102	0.067	1
ESYT1	0.152048	0.294782	0.121	0.086	1
AIG1	0.157133	0.287717	0.141	0.105	1
KCNK3	0.16618	0.303461	0.137	0.1	1
MAN1A1	0.178048	0.261044	0.203	0.162	1
SESN3	0.180142	0.257518	0.109	0.076	1
TSPAN2	0.193626	0.316297	0.133	0.1	1
CTSA	0.20163	0.321995	0.27	0.243	1
PARM1	0.21158	0.304515	0.316	0.305	1
BOLA3	0.218625	0.277694	0.141	0.11	1
IRX2	0.220152	0.367849	0.203	0.176	1
NDUFB7	0.2276	0.29371	0.277	0.257	1
2020-09-15	0.228277	0.28111	0.16	0.129	1
COX14	0.232923	0.305325	0.203	0.176	1
MINOS1	0.237056	0.284856	0.207	0.181	1
VDAC1	0.2444	0.261275	0.168	0.138	1
GNS	0.246572	0.273482	0.133	0.105	1
CLSTN1	0.255146	0.261038	0.109	0.081	1
RPL29	0.310605	0.263938	0.156	0.133	1
CPLX2	0.315724	0.330781	0.16	0.138	1
C6orf89	0.317867	0.268739	0.125	0.105	1
TXNIP	0.335573	0.355221	0.156	0.138	1
ZNF91	0.344958	0.275334	0.18	0.162	1
FAM159B	0.369942	0.291307	0.195	0.176	1
FNDC3B	0.374335	0.275829	0.109	0.09	1
ABLIM1	0.423757	0.284724	0.211	0.205	1
PRDX3	0.424332	0.257957	0.137	0.119	1
FAM50A	0.486217	0.268491	0.199	0.19	1
ERO1LB	0.594043	0.251837	0.355	0.367	1
SPINK1	0.59434	-0.638315	0.184	0.195	1
ACTR2	0.626275	0.258444	0.168	0.167	1
HIPK2	0.652306	0.257354	0.152	0.152	1
EIF5A	0.931602	0.253682	0.113	0.119	1

## Sheet: Alpha2
	p_val	avg_logFC	pct.1	pct.2	p_val_adj
MT-ATP6	1.09912e-10	0.449775	0.98	0.972	2.19902e-06
MT-CO2	1.22404e-10	0.45868	0.99	0.983	2.44894e-06
MT-CO1	1.61146e-10	0.472271	1	0.994	3.22405e-06
MT-ND1	7.2494e-08	0.460343	0.99	0.938	0.00145039
MT-CO3	7.84305e-08	0.342328	1	1	0.00156916
INS	1.14257e-07	-0.561265	1	0.994	0.00228593
MT-ND4	1.38573e-06	0.377423	0.98	0.989	0.0277244
MT-CYB	1.64329e-06	0.360744	0.99	0.96	0.0328773
MT-RNR2	1.86691e-06	-0.35953	1	1	0.0373512
DSP	1.23611e-05	-0.445707	0.574	0.842	0.247308
MT-ND3	2.85377e-05	0.409174	0.941	0.842	0.570953
VPS13C	9.16105e-05	-0.504721	0.277	0.537	1
MT-ND2	0.000136196	0.311643	0.96	0.983	1
DDX17	0.000165458	-0.368879	0.614	0.757	1
ASXL1	0.000192116	0.47764	0.149	0.028	1
CLIC1	0.000194775	0.456004	0.149	0.028	1
TPR	0.000383791	-0.552415	0.317	0.514	1
CFC1	0.000447093	0.495095	0.406	0.215	1
MT-ND6	0.000630417	0.508526	0.614	0.486	1
EPC1	0.000699823	-0.516975	0.079	0.243	1
SYNE2	0.000831308	-0.684653	0.139	0.311	1
WDR45B	0.000838917	0.547543	0.139	0.034	1
ALCAM	0.000862601	-0.478456	0.297	0.497	1
PPY	0.000970249	0.469031	0.337	0.169	1
SETD2	0.00107576	-0.491907	0.178	0.367	1
PRKDC	0.00125315	-0.464125	0.05	0.192	1
AKAP9	0.00133325	-0.277928	0.762	0.859	1
SOS1	0.00135396	-0.523779	0.02	0.136	1
APC	0.00149395	-0.472635	0.119	0.288	1
DOPEY1	0.00150242	-0.546866	0.05	0.186	1
MEGF9	0.00166103	-0.417061	0.01	0.113	1
USP7	0.00174851	-0.55876	0.069	0.209	1
CBX6	0.0018145	-0.432766	0.238	0.412	1
ZBED5	0.00184667	-0.506242	0.03	0.147	1
SMC4	0.001973	-0.46774	0.099	0.26	1
PPP1R16A	0.00204213	-0.326346	0.01	0.113	1
C17orf85	0.00211607	-0.48396	0.04	0.164	1
S100PBP	0.00219596	0.361803	0.109	0.023	1
KHDRBS1	0.00231448	-0.48737	0.03	0.147	1
RBM39	0.00249292	-0.292732	0.426	0.638	1
CCDC107	0.00254988	0.450417	0.178	0.062	1
KIAA1598	0.00260797	-0.389718	0.139	0.305	1
NIPBL	0.00264499	-0.386254	0.218	0.39	1
DZIP3	0.00267706	-0.44139	0.317	0.486	1
ZNF512B	0.00271255	-0.378281	0.01	0.107	1
NRXN1	0.00280169	-0.487736	0.119	0.271	1
GS1-251I9.4	0.003095	0.528447	0.168	0.062	1
MOB1B	0.0031456	-0.38627	0.238	0.412	1
THRAP3	0.0032161	-0.379475	0.119	0.288	1
ATP2A3	0.00328716	-0.496767	0.099	0.243	1
CLIP4	0.00353913	-0.347627	0.03	0.141	1
P4HB	0.0036117	0.510546	0.426	0.288	1
SLC25A27	0.00364623	0.460898	0.149	0.051	1
TMEM9	0.00373467	0.412584	0.188	0.073	1
KIFAP3	0.00381944	-0.394827	0.05	0.175	1
CAMK2N1	0.004227	-0.356298	0.109	0.26	1
PABPC1	0.00431996	-0.37685	0.307	0.475	1
MTRNR2L8	0.00459293	-0.437294	0.069	0.192	1
SIL1	0.00466182	0.313048	0.317	0.164	1
PCM1	0.00468497	-0.435942	0.267	0.429	1
MRPL27	0.00473032	0.464453	0.139	0.045	1
CCDC130	0.00508417	-0.394218	0.02	0.113	1
SLC7A2	0.00512468	-0.315958	0.772	0.842	1
KRT19	0.0052095	0.402276	0.109	0.028	1
SLC2A13	0.00534427	0.397281	0.119	0.034	1
DDX24	0.00570633	-0.299155	0.426	0.582	1
POLR2A	0.00572747	-0.460156	0.04	0.141	1
APP	0.0057484	-0.434445	0.317	0.469	1
RTN1	0.00577145	-0.456734	0.04	0.147	1
GLS	0.00578907	-0.278124	0.426	0.605	1
SYT5	0.00600342	-0.404408	0.05	0.158	1
GIPR	0.00603583	0.426436	0.327	0.192	1
ANKH	0.00605485	-0.303468	0.04	0.153	1
LRCH3	0.00620996	0.519665	0.188	0.085	1
OCIAD1	0.00627356	-0.445712	0.129	0.271	1
CEP57	0.00628394	-0.493275	0.059	0.175	1
ACTR2	0.00650961	-0.373794	0.059	0.181	1
TUSC3	0.00668901	-0.260635	0.277	0.429	1
MATR3	0.00676928	-0.32552	0.307	0.475	1
CMIP	0.00698454	-0.42867	0.099	0.226	1
IWS1	0.00734325	-0.425075	0.119	0.26	1
PSMD12	0.00770728	-0.455133	0.05	0.153	1
LOXL4	0.0081842	0.388237	0.604	0.52	1
MEF2A	0.00827591	-0.404204	0.149	0.288	1
KIAA1109	0.00858356	-0.332255	0.079	0.203	1
IQCE	0.0087661	-0.475819	0.04	0.136	1
SNX5	0.00878665	-0.434108	0.02	0.107	1
ZFC3H1	0.00878938	-0.285901	0.109	0.249	1
KLHL42	0.00899678	-0.341993	0.129	0.26	1
CNOT7	0.00913777	0.412477	0.149	0.056	1
TIA1	0.0092617	-0.274579	0.119	0.26	1
MT-ATP8	0.00932941	0.278447	0.842	0.836	1
CASC4	0.00972192	-0.451014	0.069	0.181	1
CAPZA2	0.0097265	-0.391184	0.04	0.136	1
AKAP12	0.00972925	-0.567295	0.079	0.192	1
PAXBP1	0.00979973	-0.421772	0.079	0.192	1
SMG5	0.01025	0.387206	0.119	0.04	1
OSGEP	0.0103096	-0.384539	0.05	0.153	1
FBXL15	0.0104505	-0.394746	0.02	0.102	1
COMMD4	0.0105552	-0.367434	0.02	0.102	1
MFSD10	0.0106881	-0.355922	0.04	0.136	1
N4BP2	0.0111273	-0.381332	0.05	0.153	1
FBXW5	0.0113487	0.468314	0.228	0.119	1
DNASE2	0.011444	0.310116	0.129	0.045	1
ACVR1C	0.0114761	-0.304273	0.079	0.198	1
ABCC5	0.0116753	-0.267063	0.059	0.169	1
FAM127A	0.0121762	0.306514	0.119	0.04	1
CDC42BPA	0.012736	-0.426327	0.198	0.339	1
PRKRIP1	0.0133202	0.376759	0.198	0.096	1
CD44	0.0134174	0.461514	0.297	0.181	1
INHBA	0.0134388	0.54892	0.149	0.062	1
IGF2R	0.0135274	-0.302596	0.04	0.136	1
ARMCX3	0.0140459	0.421068	0.228	0.119	1
NUCKS1	0.0145791	-0.299899	0.356	0.525	1
SECISBP2	0.0148298	-0.422653	0.069	0.175	1
CSNK1E	0.0150896	-0.31396	0.04	0.13	1
KIF1A	0.0151901	-0.305216	0.257	0.407	1
HNRNPU	0.0152496	-0.255286	0.426	0.605	1
SUPT16H	0.0155572	-0.371981	0.158	0.288	1
CCNL1	0.0157803	-0.270681	0.139	0.271	1
ZMYND11	0.0159186	-0.415565	0.059	0.158	1
PSIP1	0.0161252	-0.378111	0.04	0.13	1
KHSRP	0.0161349	-0.33732	0.03	0.113	1
CENPB	0.0162789	-0.324809	0.03	0.113	1
PLEKHA5	0.0171665	-0.296266	0.03	0.113	1
HYOU1	0.0171681	0.357935	0.178	0.085	1
MPP6	0.0171681	-0.418972	0.059	0.153	1
SEC61G	0.0172227	-0.315632	0.04	0.13	1
LMO7	0.0175548	-0.420526	0.079	0.181	1
MT-ND4L	0.0181639	0.321305	0.861	0.819	1
TRIP11	0.018398	-0.278674	0.376	0.514	1
TTC37	0.0188535	-0.295129	0.178	0.316	1
ZNF721	0.0189156	0.413303	0.178	0.085	1
DDRGK1	0.0192056	-0.256322	0.059	0.164	1
DGKZ	0.0193812	-0.4346	0.099	0.203	1
H3F3B	0.0198049	-0.270418	0.406	0.571	1
CLASP2	0.0198099	-0.293644	0.05	0.141	1
RPL37	0.0202226	-0.28714	0.168	0.311	1
CNPY2	0.0209162	0.445651	0.366	0.254	1
ERO1LB	0.0212736	-0.312721	0.446	0.605	1
VPS28	0.0213562	-0.361466	0.059	0.153	1
BIRC2	0.0213634	-0.332939	0.04	0.124	1
MYO6	0.021587	-0.254672	0.188	0.311	1
PCMTD1	0.021749	-0.328349	0.059	0.153	1
CAMK2B	0.0219812	-0.338852	0.178	0.311	1
PDHB	0.0222317	-0.387454	0.03	0.107	1
SDAD1	0.0222958	-0.290154	0.05	0.141	1
NMT1	0.0228193	-0.274652	0.03	0.107	1
PPCS	0.0228193	-0.366688	0.03	0.107	1
COX17	0.0234482	0.42318	0.297	0.186	1
COL4A3BP	0.0239915	-0.376758	0.069	0.164	1
PTPRF	0.0241266	-0.317043	0.129	0.243	1
UBA6	0.0244146	-0.300487	0.059	0.153	1
SMARCA1	0.0245495	-0.346719	0.465	0.582	1
GNB2	0.0254231	-0.3759	0.099	0.198	1
COX7B	0.0255268	0.367671	0.188	0.096	1
ARID1B	0.0257025	-0.335686	0.069	0.164	1
ZNF793	0.0258835	0.362465	0.149	0.068	1
KMT2C	0.0264841	-0.310704	0.208	0.345	1
INTS10	0.0265745	-0.388774	0.069	0.158	1
PGM1	0.0265964	-0.45476	0.03	0.102	1
PSMD5-AS1	0.0266372	0.30308	0.168	0.085	1
OSBPL8	0.0267757	-0.280498	0.079	0.181	1
PARVB	0.0268	-0.378993	0.079	0.169	1
PHF2	0.0268284	-0.398054	0.03	0.102	1
GPX1	0.0268966	-0.296526	0.04	0.119	1
BDP1	0.0269202	-0.269235	0.327	0.475	1
PLEKHM2	0.0270697	-0.339957	0.079	0.175	1
RRAGD	0.0271129	-0.341204	0.04	0.119	1
SYNE1	0.0275617	-0.325506	0.099	0.198	1
FXR1	0.0280416	-0.287709	0.099	0.203	1
CWC22	0.0283291	-0.305483	0.04	0.119	1
TCERG1	0.0289003	-0.327535	0.119	0.232	1
RAF1	0.0289566	-0.296723	0.05	0.136	1
TOLLIP	0.0290383	-0.32851	0.05	0.13	1
HMGXB3	0.0297516	-0.296461	0.03	0.102	1
RNPC3	0.0301907	-0.262545	0.158	0.282	1
TRPM7	0.0302421	-0.417686	0.04	0.113	1
ANKRD49	0.0302645	-0.281702	0.03	0.102	1
REV1	0.0305811	-0.392858	0.119	0.22	1
SREK1	0.0306394	-0.275932	0.297	0.429	1
MYOM1	0.0308342	-0.307298	0.05	0.13	1
MTMR7	0.0314829	0.254121	0.188	0.096	1
RPS27	0.031508	0.399874	0.188	0.102	1
SPAG16	0.0316567	-0.369454	0.059	0.141	1
FRA10AC1	0.0316964	-0.320485	0.059	0.147	1
UPB1	0.0322561	0.386848	0.119	0.051	1
CTSD	0.0324779	0.428625	0.257	0.164	1
NSD1	0.0335032	-0.28185	0.089	0.186	1
SST	0.0338052	-0.321129	0.762	0.825	1
SRP54	0.0344593	-0.29117	0.05	0.13	1
XPC	0.0345534	-0.297714	0.089	0.186	1
NRIP1	0.0346223	-0.29975	0.069	0.158	1
CD99L2	0.0348282	-0.298709	0.109	0.209	1
CFLAR	0.0360847	-0.373218	0.069	0.153	1
SPCS3	0.0361248	0.407331	0.119	0.051	1
NUMA1	0.0361899	-0.315661	0.059	0.141	1
FAM200B	0.0364265	0.380717	0.119	0.051	1
PLEKHA1	0.0365198	0.307615	0.218	0.124	1
BAZ2B	0.0366949	-0.380584	0.327	0.435	1
LINC00493	0.0367302	0.339398	0.119	0.051	1
MBOAT4	0.0367303	0.303989	0.119	0.051	1
AC079602.1	0.0373438	0.379404	0.149	0.073	1
WDR43	0.0373445	0.267184	0.119	0.051	1
NUCB2	0.0376575	-0.254709	0.366	0.508	1
HCFC2	0.0380801	-0.358107	0.05	0.124	1
SRBD1	0.0383175	-0.373746	0.069	0.153	1
PPP6R3	0.0385234	-0.2705	0.059	0.141	1
CDC42BPB	0.0385344	-0.283047	0.149	0.26	1
DDX46	0.0387389	-0.306451	0.248	0.367	1
NCKAP1	0.0388663	-0.252169	0.099	0.198	1
TTN	0.0389494	-0.434882	0.139	0.243	1
UQCRB	0.0393775	-0.332588	0.198	0.299	1
KIAA2018	0.0398898	-0.332996	0.059	0.136	1
FAM50A	0.0402886	-0.293781	0.198	0.316	1
ZMYM5	0.0404313	0.319376	0.149	0.073	1
NDUFA3	0.0407369	0.323763	0.168	0.09	1
PTPRT	0.0410545	-0.306403	0.079	0.169	1
SYNJ2	0.0412051	-0.315494	0.069	0.153	1
COIL	0.0414535	-0.427794	0.04	0.107	1
DMD	0.0416119	-0.332246	0.099	0.192	1
AGT	0.0418328	0.43025	0.158	0.085	1
ARL6IP5	0.0420457	-0.292234	0.089	0.175	1
RPL3	0.0427744	0.272151	0.743	0.644	1
NFIC	0.0433459	-0.277624	0.089	0.175	1
FNBP1L	0.0434789	-0.355823	0.158	0.26	1
PSMC6	0.0436008	-0.356051	0.079	0.164	1
PTPN11	0.0439649	-0.315752	0.089	0.181	1
CDC42	0.0442401	-0.272698	0.079	0.169	1
TBCA	0.0451558	-0.279687	0.099	0.192	1
WNK1	0.0458435	-0.251597	0.129	0.232	1
LRPPRC	0.0463185	-0.327173	0.05	0.124	1
TAPBP	0.0468866	-0.33865	0.089	0.175	1
HNRNPM	0.0469578	-0.352066	0.228	0.339	1
ZMAT2	0.0469843	-0.360583	0.05	0.124	1
WDR33	0.0471204	0.293251	0.139	0.068	1
ZYG11B	0.0472815	-0.337812	0.04	0.107	1
RPS3	0.0472905	-0.259447	0.356	0.48	1
BICD1	0.0480271	-0.369503	0.059	0.136	1
PIGS	0.0487487	-0.287313	0.04	0.107	1
GCC2	0.0489807	-0.33676	0.277	0.39	1
MYCBP2	0.0497401	-0.394893	0.178	0.277	1
ARFGAP3	0.0497979	-0.270028	0.099	0.192	1
SURF4	0.0502606	-0.265086	0.218	0.333	1
EDF1	0.0509554	0.311021	0.287	0.198	1
MLLT4	0.0509781	-0.302292	0.119	0.215	1
PSMB6	0.0509913	0.386259	0.198	0.119	1
SLC25A46	0.051798	-0.262334	0.04	0.107	1
RERE	0.0525642	-0.281805	0.139	0.237	1
FXYD6	0.0530456	-0.338472	0.05	0.119	1
SLTM	0.0538406	-0.333579	0.337	0.446	1
TMEM66	0.0539377	-0.302832	0.277	0.379	1
FAM63A	0.0539955	0.257782	0.139	0.068	1
PSMD3	0.053997	0.329961	0.119	0.056	1
ARAP1	0.0541902	0.338252	0.218	0.13	1
RAD23A	0.0542895	-0.255931	0.119	0.209	1
LETMD1	0.0545722	-0.292743	0.05	0.119	1
SEC31A	0.0549225	0.332694	0.347	0.254	1
SPATS2	0.0567824	-0.343042	0.079	0.158	1
KIAA1033	0.0576465	-0.260761	0.089	0.175	1
MGAT4B	0.0582234	0.373131	0.109	0.051	1
MBNL1	0.0585314	-0.255497	0.059	0.13	1
ASCC3	0.0585497	-0.270134	0.069	0.147	1
AFG3L2	0.0589308	-0.265705	0.109	0.198	1
TFRC	0.0591472	-0.267102	0.04	0.102	1
DNAJC13	0.0593734	-0.288489	0.05	0.119	1
PKP3	0.0595942	0.28442	0.119	0.056	1
DNMT1	0.059771	-0.343034	0.119	0.209	1
GATAD1	0.059956	-0.309279	0.149	0.237	1
PET100	0.0600439	-0.280955	0.04	0.102	1
SF3B5	0.060044	0.272957	0.119	0.056	1
OBSL1	0.0604967	-0.285759	0.04	0.102	1
SMARCE1	0.0606814	-0.37376	0.099	0.181	1
HDAC1	0.061141	0.321305	0.168	0.096	1
CCDC93	0.0614257	-0.333867	0.079	0.158	1
SAR1A	0.0620429	0.259349	0.129	0.062	1
G3BP1	0.0622032	-0.301274	0.109	0.192	1
KIAA1429	0.0623355	-0.302911	0.04	0.102	1
ESYT1	0.0628533	-0.34376	0.149	0.237	1
ZFAND2B	0.0634644	0.319213	0.109	0.051	1
KPNB1	0.0641413	-0.349293	0.287	0.373	1
HOOK1	0.0656621	-0.331034	0.139	0.226	1
DYNC1H1	0.0663528	-0.402239	0.228	0.322	1
EGR1	0.0665363	-0.430104	0.198	0.294	1
SLC25A36	0.0673946	-0.27529	0.089	0.169	1
TMEM208	0.0676318	-0.318711	0.04	0.102	1
RPL9	0.0680107	-0.253721	0.069	0.141	1
RPL26	0.0681601	-0.319523	0.149	0.237	1
PSMC3	0.0682222	0.284166	0.158	0.09	1
SEC13	0.0682397	0.320766	0.139	0.073	1
PTPN13	0.0684343	-0.3446	0.069	0.141	1
DLG1	0.0684434	-0.309534	0.079	0.153	1
SPAG9	0.0685901	-0.349316	0.168	0.254	1
PRPF3	0.0688848	-0.266963	0.05	0.113	1
COMTD1	0.068885	-0.336092	0.05	0.113	1
YME1L1	0.071683	-0.337067	0.099	0.181	1
TCF20	0.071778	0.273043	0.109	0.051	1
SH3GLB1	0.0721697	-0.282161	0.139	0.226	1
IFT57	0.0722891	-0.314495	0.05	0.113	1
TTBK2	0.0727865	-0.269923	0.05	0.113	1
PTGES3	0.0734894	-0.280249	0.079	0.153	1
PPA1	0.0746198	0.306204	0.188	0.113	1
QPCT	0.0747672	-0.264679	0.347	0.469	1
CRH	0.0761242	-0.364023	0.079	0.153	1
STAG2	0.0776963	-0.338717	0.079	0.153	1
C1orf168	0.0777754	-0.335107	0.089	0.164	1
ABHD12	0.0784038	0.274841	0.139	0.073	1
WAPAL	0.0789574	-0.348441	0.059	0.124	1
MEIS3	0.078976	0.276544	0.129	0.068	1
NENF	0.0794989	-0.26046	0.129	0.209	1
RALGAPB	0.0809349	0.329907	0.149	0.085	1
WDR83OS	0.0817344	0.304274	0.178	0.107	1
DDX3Y	0.0844939	-0.267618	0.079	0.153	1
EIF4A2	0.0847453	-0.29151	0.218	0.311	1
NRDE2	0.0860729	0.324571	0.149	0.085	1
GOLGA8A	0.0897582	-0.277596	0.079	0.147	1
PPIP5K2	0.0907941	-0.294553	0.079	0.147	1
HIST1H1E	0.0909154	-0.370332	0.059	0.119	1
RAB3C	0.0911692	-0.260678	0.05	0.107	1
RANBP2	0.0911764	-0.316266	0.218	0.305	1
HSPE1	0.0912411	-0.279532	0.069	0.136	1
SLC30A5	0.0914938	-0.324209	0.059	0.119	1
DIAPH1	0.0917864	-0.262378	0.069	0.136	1
TRMU	0.093235	0.270426	0.119	0.062	1
MAN1A1	0.0941463	-0.29229	0.178	0.266	1
FXYD3	0.0944454	-0.302226	0.099	0.175	1
KDELR2	0.0946173	0.406565	0.178	0.113	1
NUDT3	0.0951785	-0.252644	0.178	0.266	1
UNC13A	0.0953203	0.275415	0.406	0.316	1
HLA-E	0.0960463	0.356098	0.396	0.322	1
ABHD15	0.0962557	0.293852	0.168	0.102	1
MYRF	0.097838	0.266859	0.109	0.056	1
MAGED2	0.0981045	0.269004	0.297	0.209	1
TMA7	0.0981248	0.379909	0.198	0.13	1
AGL	0.0990539	-0.262717	0.05	0.107	1
PRDX5	0.0994679	0.277805	0.347	0.266	1
CALU	0.101055	0.437515	0.129	0.073	1
PDLIM5	0.101122	-0.262057	0.079	0.147	1
HM13	0.101158	-0.279765	0.059	0.119	1
RPS8	0.101679	-0.298674	0.416	0.514	1
PHF20L1	0.104237	-0.330238	0.139	0.215	1
RPN2	0.10437	0.264486	0.327	0.243	1
TRA2A	0.105203	-0.351038	0.139	0.209	1
TMEM176B	0.106648	0.268953	0.356	0.277	1
MAU2	0.108713	0.374211	0.158	0.102	1
URGCP	0.108872	0.422568	0.119	0.068	1
PSMB2	0.108954	0.287693	0.129	0.073	1
EIF3M	0.109083	0.33109	0.139	0.079	1
VPS13A	0.109539	-0.284339	0.198	0.282	1
RAN	0.109854	0.323491	0.158	0.096	1
STT3A	0.11003	0.348154	0.149	0.09	1
MRPS5	0.110308	-0.277867	0.158	0.243	1
SH3YL1	0.110469	-0.373639	0.079	0.141	1
TERF2IP	0.110916	-0.329113	0.287	0.367	1
MCOLN3	0.11258	0.269389	0.149	0.09	1
SNRNP70	0.11313	-0.323625	0.317	0.379	1
LSM7	0.113225	0.380138	0.149	0.09	1
AKAP8L	0.115172	-0.293803	0.069	0.13	1
HNRNPL	0.115916	0.351978	0.178	0.119	1
PA2G4	0.116739	-0.256611	0.089	0.158	1
GPR56	0.117877	0.291407	0.257	0.181	1
MAP7	0.117977	-0.273262	0.149	0.22	1
ADCY1	0.118127	0.306123	0.228	0.158	1
JMJD1C	0.119614	-0.280581	0.248	0.339	1
RPS13	0.120039	0.335284	0.297	0.232	1
ETFB	0.120509	0.279484	0.149	0.09	1
MUC13	0.120832	0.343496	0.248	0.181	1
SESN3	0.122823	-0.259116	0.059	0.113	1
GAPVD1	0.124069	0.345389	0.139	0.085	1
OAZ2	0.124436	0.295212	0.119	0.068	1
NOL8	0.126394	-0.270187	0.099	0.164	1
H2AFY	0.127999	-0.260318	0.139	0.215	1
ARFGAP1	0.129277	0.313818	0.218	0.153	1
NARS	0.129381	-0.37577	0.119	0.186	1
MYO10	0.129448	0.336191	0.356	0.282	1
SCAMP1	0.129627	-0.285484	0.139	0.209	1
PARP14	0.131225	-0.29074	0.119	0.186	1
RPL27	0.131928	-0.284559	0.248	0.328	1
TECPR1	0.13213	0.316661	0.139	0.085	1
SUMF2	0.132559	0.264851	0.228	0.158	1
ETFDH	0.132675	-0.26671	0.109	0.175	1
NOSIP	0.137678	0.302287	0.109	0.062	1
DAZAP2	0.140911	-0.262812	0.059	0.113	1
U2AF1	0.141049	0.272622	0.317	0.249	1
FAM120A	0.143731	0.282971	0.267	0.203	1
SBF2	0.143769	0.289769	0.139	0.085	1
ZMYND8	0.146026	-0.260275	0.228	0.311	1
IFI27L2	0.149056	-0.254499	0.079	0.136	1
RALGAPA1	0.149164	0.277903	0.168	0.113	1
NEAT1	0.150333	0.475869	0.564	0.531	1
GANAB	0.15316	-0.267635	0.059	0.107	1
TMEM259	0.153735	0.286744	0.188	0.13	1
HNRNPH3	0.155696	0.309945	0.198	0.136	1
ATP2B1	0.156996	-0.429322	0.297	0.345	1
OSBP	0.16213	-0.275315	0.079	0.13	1
RPL36AL	0.164012	0.262366	0.297	0.237	1
CES4A	0.164241	-0.251955	0.059	0.107	1
RP11-349A22.5	0.165565	0.251094	0.297	0.232	1
HMGXB4	0.166026	0.35515	0.109	0.062	1
GPX3	0.166264	0.261889	0.347	0.282	1
NEDD8	0.166707	0.342298	0.188	0.136	1
RPS4X	0.168322	0.250575	0.396	0.345	1
MIF	0.168573	0.295469	0.168	0.113	1
H2AFV	0.171553	0.318521	0.158	0.107	1
MAN1B1	0.171957	0.338156	0.119	0.073	1
ZNF462	0.174686	-0.25724	0.069	0.119	1
RAB14	0.174951	0.325062	0.158	0.107	1
UROD	0.175403	0.383735	0.139	0.09	1
PDCD5	0.176225	0.308575	0.129	0.079	1
CCAR1	0.178381	0.250717	0.307	0.237	1
MAN1A2	0.179135	0.339743	0.188	0.136	1
RPS2	0.179278	0.281351	0.347	0.305	1
CTNND1	0.185293	-0.304466	0.089	0.141	1
ELAVL4	0.186673	0.291845	0.139	0.09	1
ENPP2	0.188235	-0.251809	0.287	0.356	1
PAFAH1B1	0.193375	0.282297	0.267	0.215	1
CPSF2	0.195282	0.259312	0.129	0.079	1
RP11-395B7.7	0.195345	0.358606	0.129	0.085	1
HINT2	0.197199	0.328849	0.149	0.102	1
NME3	0.19973	0.26516	0.218	0.164	1
PCSK7	0.200992	0.331809	0.208	0.158	1
PLOD2	0.201063	0.331886	0.149	0.102	1
FAM46C	0.201147	-0.251293	0.109	0.164	1
SNRPD1	0.201964	0.341146	0.109	0.068	1
UBE2G2	0.203184	0.324168	0.178	0.13	1
MPHOSPH10	0.203969	-0.250414	0.129	0.186	1
CACNB2	0.204515	0.409158	0.139	0.096	1
INSR	0.211853	-0.279631	0.079	0.124	1
FAM227A	0.214433	0.262983	0.129	0.085	1
HP1BP3	0.216127	0.254227	0.347	0.288	1
FAM63B	0.21774	0.306208	0.129	0.085	1
DYNLRB1	0.217763	0.26997	0.188	0.136	1
ELF2	0.218764	0.290314	0.119	0.079	1
TCEAL2	0.218851	0.257443	0.129	0.085	1
C4orf29	0.2234	0.277515	0.119	0.079	1
VPS53	0.223582	0.328132	0.188	0.141	1
XPO1	0.226896	-0.280521	0.099	0.147	1
SUB1	0.228733	0.288414	0.188	0.141	1
MRPS21	0.229516	0.352832	0.218	0.175	1
TMX3	0.230982	0.253544	0.139	0.096	1
MIR7-3HG	0.233094	0.250018	0.198	0.147	1
RIC3	0.238467	0.345079	0.198	0.158	1
FGFR1	0.238741	0.308967	0.277	0.232	1
HTATSF1	0.242244	0.280416	0.297	0.243	1
RSL1D1	0.248859	0.307886	0.257	0.209	1
NONO	0.258911	0.266725	0.178	0.141	1
UQCRH	0.263786	0.386459	0.149	0.107	1
PTP4A3	0.273903	0.415563	0.178	0.136	1
MDK	0.282658	-0.260926	0.149	0.192	1
DCAF6	0.283088	0.263217	0.139	0.102	1
SLC38A4	0.288327	0.261498	0.188	0.153	1
MLEC	0.289416	0.396093	0.188	0.153	1
PCDH17	0.292656	-0.262421	0.406	0.446	1
ALPK3	0.293587	-0.278262	0.168	0.215	1
UBAP2L	0.296288	0.250164	0.158	0.119	1
LINC00667	0.303427	-0.320294	0.079	0.113	1
MARK3	0.304244	0.256578	0.208	0.164	1
ARPC1B	0.305107	0.288082	0.188	0.147	1
SERPINB6	0.306715	0.284499	0.158	0.124	1
GAPDH	0.311961	0.253809	0.554	0.559	1
RNF213	0.32883	-0.32301	0.188	0.232	1
IMMT	0.329128	0.277379	0.168	0.13	1
VGF	0.329425	0.251952	0.634	0.638	1
PQBP1	0.335182	0.302955	0.139	0.107	1
GPATCH8	0.335384	-0.305186	0.119	0.153	1
ATP6AP1	0.358633	0.296527	0.257	0.226	1
MZF1	0.373507	0.253493	0.129	0.096	1
SRP72	0.389533	0.321769	0.188	0.153	1
YWHAH	0.398463	0.2802	0.198	0.169	1
UBE2B	0.404352	0.257393	0.188	0.158	1
SEZ6L	0.4072	0.30891	0.129	0.102	1
LINC00969	0.41715	0.404011	0.218	0.198	1
SHFM1	0.42981	0.313434	0.228	0.198	1
SMIM7	0.442433	0.25687	0.158	0.13	1
IGFBP7	0.442687	0.296978	0.396	0.401	1
DUSP1	0.456002	0.286042	0.139	0.113	1
TMED9	0.479695	0.277621	0.149	0.124	1
PALLD	0.498735	0.536136	0.376	0.384	1
ATP5G1	0.512401	0.316184	0.109	0.09	1
RAB26	0.513673	0.280836	0.257	0.249	1
NDUFB2	0.522992	0.292449	0.347	0.333	1
CHURC1	0.524132	0.316083	0.109	0.09	1
ARHGAP1	0.54353	0.278298	0.228	0.203	1
C19orf77	0.55782	0.329153	0.119	0.102	1
FTL	0.606401	0.275778	0.723	0.763	1
GRN	0.613707	0.266811	0.317	0.322	1
PSMB5	0.634642	0.312072	0.109	0.096	1
SORBS2	0.635449	0.255973	0.168	0.158	1
ICA1	0.670361	0.274846	0.139	0.13	1
KCNQ1OT1	0.695515	0.297383	0.416	0.435	1
MOGS	0.719126	0.270293	0.109	0.102	1
TCP1	0.767189	0.288082	0.129	0.124	1
SNW1	0.794854	0.305264	0.158	0.158	1
ACTG1	0.851968	0.319503	0.396	0.424	1
RTN4	0.916059	0.299352	0.327	0.367	1
RPL35	0.975605	0.269123	0.307	0.345	1

## Sheet: Alpha3
	p_val	avg_logFC	pct.1	pct.2	p_val_adj
IAPP	1.08e-12	1.61648	0.8	0.391	2.15e-08
ATP5EP2	9.51e-08	-0.535283	0.136	0.483	0.00190364
SLC7A2	2.02e-06	0.476938	0.904	0.816	0.0404802
LINC00348	3.77e-06	-0.50176	0	0.161	0.07544
RPL41	5.57e-06	-0.265048	0.992	0.989	0.111535
SNHG9	8.62e-06	-0.406635	0.192	0.471	0.172468
PCSK2	2.28e-05	0.819244	0.912	0.851	0.456394
NBEAL1	4.09e-05	-0.320708	0.104	0.345	0.818963
AC005540.3	4.12e-05	-0.343739	0.312	0.609	0.825216
LAMTOR3	7.2e-05	-0.355892	0.12	0.345	1
SST	7.54e-05	-0.93238	0.856	0.713	1
COX6A1P2	8.26e-05	-0.357155	0.288	0.552	1
MYH10	0.000112985	0.404631	0.672	0.414	1
FOS	0.000116621	-0.35354	0.528	0.747	1
PLD3	0.000119995	-0.392346	0.464	0.678	1
MCTS1	0.000136924	-0.307681	0.152	0.391	1
JUNB	0.000141221	-0.384758	0.392	0.644	1
GLS	0.000171902	0.513355	0.664	0.552	1
CCDC110	0.000275441	-0.277225	0.008	0.126	1
PHF10	0.000303542	0.335471	0.208	0.034	1
SMIM22	0.000328394	0.400403	0.632	0.46	1
DENND4C	0.000356376	0.334993	0.2	0.034	1
HIBCH	0.000426249	-0.330649	0.056	0.218	1
MT-ND5	0.000456308	0.287339	0.984	0.966	1
LSM3	0.000536503	-0.314809	0.464	0.713	1
XBP1	0.000550973	0.917931	0.776	0.667	1
DUSP26	0.000689077	-0.420704	0.176	0.368	1
MT-ATP6	0.000748982	0.355805	0.976	0.931	1
QPCT	0.000789207	-0.26289	0.904	0.977	1
HSPB1	0.000936369	-0.721002	0.504	0.69	1
MT-ATP8	0.000957817	0.393633	0.864	0.747	1
DSP	0.000969588	0.296786	0.872	0.736	1
CCDC115	0.00126811	-0.262162	0.048	0.184	1
TMEM106C	0.00134114	-0.317622	0.192	0.391	1
VAMP2	0.00140239	-0.273816	0.352	0.586	1
EIF4A1	0.00146216	-0.264719	0.208	0.414	1
HMGXB4	0.00174419	0.342519	0.152	0.023	1
YES1	0.00179797	-0.297749	0.072	0.218	1
C1D	0.00190112	-0.30772	0.24	0.437	1
TES	0.00199522	-0.330198	0.12	0.287	1
STYXL1	0.00213388	-0.267586	0.12	0.287	1
APITD1	0.00241043	-0.25246	0.104	0.264	1
DIRAS3	0.00247239	-0.379469	0.184	0.356	1
TCEA1	0.00247907	-0.311865	0.28	0.483	1
MRPL21	0.00248653	-0.345219	0.352	0.552	1
SNX4	0.00275853	-0.30029	0.2	0.391	1
SPINK4	0.00281525	0.306923	0.168	0.034	1
SPCS2	0.00290528	-0.267176	0.456	0.678	1
SRSF7	0.00314244	-0.253133	0.208	0.402	1
HAGH	0.00325605	-0.301627	0.296	0.494	1
FAM204A	0.00330089	-0.262903	0.224	0.425	1
LYSMD2	0.00338135	0.406422	0.336	0.172	1
GRB2	0.00342393	-0.331971	0.352	0.552	1
IL13RA2	0.00344863	-0.344614	0.032	0.138	1
ITM2C	0.00357239	-0.270993	0.408	0.621	1
ANG	0.0036817	0.386371	0.248	0.103	1
RTN4	0.00417369	-0.256729	0.76	0.908	1
MRPL42	0.00457172	-0.26447	0.232	0.402	1
FOXP2	0.00459808	-0.354519	0.056	0.172	1
TMA7	0.00461142	-0.292603	0.768	0.874	1
FXYD2	0.00464725	0.434915	0.728	0.563	1
EPC2	0.00466051	-0.305846	0.04	0.149	1
ASNS	0.00466288	-0.255991	0.12	0.276	1
C6orf48	0.00474524	-0.312369	0.312	0.506	1
MINOS1	0.00480964	-0.262922	0.464	0.632	1
NAV1	0.00498719	0.251105	0.32	0.149	1
SELK	0.00504885	-0.27977	0.68	0.816	1
TMEM219	0.0051313	-0.281279	0.4	0.598	1
ZBTB41	0.00535005	0.313192	0.2	0.069	1
MYO10	0.00564416	0.442909	0.52	0.379	1
HIST1H1C	0.00593601	0.527172	0.432	0.287	1
EEF2	0.00615566	0.304121	0.784	0.678	1
SMIM7	0.00623092	-0.260406	0.2	0.368	1
C12orf10	0.00637209	-0.282343	0.096	0.23	1
TAOK1	0.00693795	0.359998	0.328	0.172	1
UBR4	0.00702008	0.373441	0.232	0.103	1
HNRNPM	0.00711965	0.294299	0.728	0.552	1
UBE2V1	0.00722229	-0.283086	0.376	0.575	1
HSP90AA1	0.00728475	0.26461	0.976	0.954	1
SMARCA2	0.00745373	0.407484	0.64	0.552	1
CRIP2	0.00768178	-0.297211	0.592	0.77	1
HLA-G	0.00768589	-0.27757	0.552	0.713	1
NIPSNAP1	0.00846505	-0.259229	0.16	0.31	1
LAMB1	0.0086786	0.313307	0.256	0.115	1
CLTC	0.00868802	0.324668	0.504	0.345	1
PRDX2	0.00893935	-0.255501	0.536	0.69	1
TSEN34	0.00897865	-0.282945	0.208	0.368	1
PSAP	0.00921558	0.251404	0.92	0.816	1
MT-RNR2	0.00928031	0.425813	1	1	1
GNB2	0.00936938	-0.259511	0.456	0.632	1
ANKRD39	0.0100514	-0.33327	0.096	0.218	1
IGFBP7	0.0103298	-0.27877	0.792	0.885	1
RASD1	0.0104008	-0.380953	0.608	0.724	1
RTFDC1	0.0106369	0.262416	0.44	0.299	1
PCSK1	0.0111256	1.79461	0.432	0.299	1
RRBP1	0.0113366	0.280396	0.728	0.609	1
DAD1	0.0114499	-0.266472	0.616	0.724	1
RALA	0.0118527	0.276254	0.352	0.207	1
C17orf75	0.0119078	-0.250885	0.088	0.207	1
SNX6	0.0123437	-0.25874	0.152	0.299	1
PLP2	0.0124546	-0.350099	0.488	0.655	1
EFCAB14	0.0125364	0.287866	0.352	0.207	1
EFHD2	0.012814	0.305528	0.216	0.092	1
PRKCQ-AS1	0.0132138	-0.254507	0.024	0.103	1
COMMD5	0.0134103	0.265235	0.168	0.057	1
FAM114A1	0.0135151	-0.268209	0.24	0.402	1
VGF	0.0135655	0.326172	0.8	0.701	1
CCT3	0.0143212	0.316605	0.576	0.483	1
PEG10	0.0145851	-0.313757	0.568	0.713	1
C9orf16	0.0153955	-0.299824	0.464	0.598	1
MARS	0.0162078	-0.283412	0.2	0.345	1
MEG3	0.016308	-0.260666	0.208	0.345	1
RPL39	0.016324	-0.291886	0.544	0.701	1
FGL1	0.0165017	0.493405	0.16	0.057	1
CSNK2B	0.0165856	-0.331436	0.28	0.437	1
BLOC1S6	0.0167427	0.309029	0.488	0.356	1
ARGLU1	0.0170331	-0.281774	0.464	0.609	1
LRRC58	0.0174506	0.254024	0.176	0.069	1
HNRNPF	0.0181847	0.285331	0.304	0.172	1
LTBP3	0.0186264	0.280287	0.16	0.057	1
ALKBH3	0.0187307	-0.31423	0.08	0.184	1
NANS	0.0190855	-0.251461	0.184	0.322	1
HSD17B12	0.0192165	-0.299376	0.392	0.552	1
EIF3I	0.0210628	-0.257962	0.328	0.506	1
MRPL47	0.0211605	-0.277816	0.208	0.345	1
GSTK1	0.0213371	-0.259978	0.192	0.333	1
MAFB	0.0219208	0.295515	0.592	0.483	1
SPOCK3	0.0220622	0.264517	0.288	0.161	1
PHF3	0.0225706	0.366138	0.384	0.276	1
TMEM141	0.0226195	0.329639	0.368	0.241	1
ARL6IP5	0.0226986	-0.275963	0.536	0.632	1
AATF	0.0228521	0.264034	0.184	0.08	1
PLCE1	0.0230155	0.459246	0.456	0.31	1
CNKSR3	0.0237181	0.264827	0.24	0.126	1
MYSM1	0.02493	0.272489	0.152	0.057	1
DDX17	0.0264613	0.295791	0.656	0.598	1
EXOC5	0.026818	-0.259014	0.24	0.379	1
MOB1B	0.027466	0.292189	0.512	0.437	1
BTG2	0.0276187	-0.260856	0.512	0.69	1
HINT3	0.0280223	0.316441	0.152	0.057	1
HSPH1	0.0290161	0.289489	0.472	0.356	1
SLC25A5	0.0291095	0.297344	0.704	0.632	1
DNAJB6	0.0300525	-0.254634	0.256	0.402	1
YPEL5	0.0322774	-0.260214	0.184	0.31	1
UBR5	0.032735	0.268663	0.248	0.138	1
MBD4	0.0336999	-0.303116	0.296	0.425	1
LAPTM4B	0.0341185	0.261519	0.616	0.494	1
TSPO	0.0372324	0.282394	0.16	0.069	1
PCP4	0.0373146	0.341193	0.68	0.621	1
KAT6B	0.0376227	0.301476	0.344	0.23	1
CRH	0.0377571	0.407346	0.36	0.241	1
CAND1	0.0389612	0.261805	0.216	0.115	1
AFF4	0.0392468	0.267849	0.304	0.195	1
MT2A	0.0400337	0.292575	0.128	0.046	1
KRT18	0.0408843	-0.255076	0.352	0.483	1
USP7	0.0412779	0.370369	0.256	0.161	1
RBM26	0.041658	0.312957	0.32	0.218	1
PPP6R2	0.0419573	0.30138	0.272	0.172	1
COA4	0.0426274	-0.297224	0.256	0.368	1
EIF3A	0.0427161	0.290814	0.648	0.598	1
P4HB	0.0435896	0.315971	0.728	0.69	1
KCNK1	0.043836	-0.291248	0.184	0.287	1
CDC42BPA	0.0457439	0.250048	0.408	0.287	1
ANXA2	0.0496283	-0.368651	0.552	0.621	1
NOP56	0.0503543	-0.274011	0.288	0.414	1
DRAP1	0.0504621	-0.260294	0.312	0.448	1
ZDHHC14	0.0505241	0.310392	0.256	0.161	1
TUBGCP2	0.0536167	0.282935	0.28	0.172	1
TMX1	0.0543855	0.266978	0.36	0.253	1
HSPE1	0.0580678	-0.288744	0.64	0.759	1
SLC37A4	0.0588697	0.279075	0.216	0.126	1
DACH1	0.0599966	0.253053	0.208	0.115	1
DPP4	0.063225	0.25368	0.312	0.207	1
CEBPD	0.0635937	-0.311277	0.056	0.126	1
CALCB	0.0638187	-0.255231	0.072	0.149	1
UNC5CL	0.0645747	0.269581	0.2	0.115	1
LOXL4	0.0645888	0.27173	0.648	0.575	1
KIAA0368	0.0652888	0.254496	0.248	0.149	1
USP34	0.0668558	0.271519	0.304	0.207	1
CHD3	0.067677	0.255844	0.352	0.264	1
EBAG9	0.070402	0.280153	0.312	0.23	1
TUBGCP6	0.0717228	0.304518	0.112	0.046	1
MBNL1	0.0720355	0.28358	0.296	0.218	1
GTPBP4	0.0740247	0.34198	0.392	0.322	1
TPM4	0.0754039	-0.258735	0.4	0.517	1
RBX1	0.0762056	0.259936	0.64	0.586	1
ITFG1	0.0825936	-0.260595	0.488	0.609	1
CPLX2	0.0877886	0.292636	0.392	0.322	1
NARS	0.088067	-0.267045	0.44	0.586	1
ACIN1	0.0883127	0.281927	0.496	0.448	1
VIM	0.0896644	-0.272562	0.544	0.644	1
SAFB2	0.0900516	0.343453	0.416	0.333	1
SEPP1	0.0924625	0.279828	0.312	0.23	1
DIDO1	0.0951263	0.257979	0.168	0.092	1
RIN2	0.0974029	0.31167	0.32	0.241	1
CMTM6	0.10176	0.303984	0.464	0.391	1
DDX46	0.104263	0.326829	0.464	0.425	1
C10orf10	0.104353	0.304753	0.416	0.322	1
SLC40A1	0.105194	-0.285664	0.232	0.333	1
PCNT	0.116741	0.270068	0.264	0.184	1
DDR1	0.119886	0.250073	0.272	0.184	1
CNTN1	0.125148	0.282498	0.408	0.356	1
EIF4B	0.126709	0.260832	0.472	0.414	1
MT-RNR1	0.128034	0.304609	0.792	0.759	1
CTSZ	0.132635	0.318377	0.216	0.149	1
PRDX3	0.132795	0.270646	0.576	0.494	1
RNF8	0.133368	0.345353	0.248	0.172	1
YWHAH	0.133411	-0.259834	0.76	0.816	1
ACTN4	0.13637	0.265481	0.312	0.241	1
TGOLN2	0.145523	0.259522	0.608	0.563	1
PLEKHA1	0.155147	-0.279834	0.344	0.425	1
EGFL7	0.162943	0.265891	0.336	0.264	1
KIAA1244	0.164453	0.252226	0.64	0.632	1
EEF1A2	0.167732	0.25401	0.176	0.115	1
RBP4	0.169967	-0.777837	0.28	0.184	1
ZKSCAN1	0.171601	0.279092	0.72	0.644	1
IRX2	0.174586	0.348223	0.408	0.368	1
HOOK3	0.174603	0.251073	0.4	0.345	1
ASPH	0.183387	0.319751	0.48	0.414	1
IFIH1	0.193607	0.252846	0.336	0.287	1
STXBP1	0.194844	0.317656	0.408	0.379	1
GSTA1	0.196726	0.385314	0.232	0.172	1
SOCS1	0.200592	-0.309652	0.152	0.218	1
EIF3L	0.205567	0.307735	0.384	0.333	1
RBM47	0.205883	0.268315	0.384	0.345	1
ACTB	0.206316	-0.414806	0.664	0.701	1
MRC1L1	0.209329	-0.267782	0.128	0.195	1
THOC2	0.210119	0.28378	0.464	0.437	1
HSPA5	0.227333	-0.419578	0.824	0.885	1
SPP1	0.231125	-1.0869	0.152	0.207	1
DPP6	0.232319	0.269114	0.32	0.264	1
IFI27L2	0.232466	0.250075	0.712	0.701	1
PPP2R2B	0.233261	-0.317415	0.368	0.437	1
GDA	0.242921	0.268216	0.328	0.287	1
MUC13	0.24311	0.294071	0.592	0.563	1
FXR1	0.251198	0.269771	0.384	0.322	1
CADPS	0.266012	0.263071	0.32	0.287	1
SPINK1	0.272456	0.398923	0.616	0.609	1
MT-ND6	0.272829	0.293915	0.552	0.575	1
NFKBIA	0.292203	-0.477215	0.184	0.241	1
C2CD4A	0.305846	0.31268	0.328	0.299	1
EDIL3	0.307076	0.256207	0.352	0.31	1
NPY	0.358403	-0.399413	0.136	0.092	1
ZNF148	0.365583	0.300233	0.232	0.207	1
EDN3	0.533681	-0.259586	0.232	0.253	1
LBH	0.592396	0.256988	0.16	0.138	1
PRG4	0.607307	0.255171	0.272	0.241	1
AGT	0.630742	0.361768	0.44	0.517	1
IGFBP5	0.656591	-0.282956	0.24	0.253	1

## Sheet: Alpha4
	p_val	avg_logFC	pct.1	pct.2	p_val_adj
INS	8.19e-08	-0.394865	1	1	0.00163875
SST	6.49e-07	-0.676695	0.754	0.978	0.0129932
FTH1	1.9e-06	0.430135	0.982	0.978	0.037981
MT-CYB	2.99e-06	0.389715	1	0.989	0.0598697
KIAA1377	3.3e-06	-0.597094	0.474	0.769	0.0660201
MT-CO1	6.55e-06	0.320247	1	1	0.131048
RPL41	8.31e-06	0.399379	0.965	0.923	0.166227
SF3B2	1.75e-05	-0.498264	0.596	0.835	0.350983
SMARCA2	2.32e-05	-0.527866	0.596	0.791	0.46478
ATP5J2	2.46e-05	0.487211	0.842	0.56	0.491857
DSP	3.09e-05	-0.460142	0.842	0.956	0.619119
MIF	3.51e-05	0.70675	0.737	0.505	0.701801
BOD1L1	3.72e-05	-0.546314	0.211	0.505	0.744177
B2M	6.56e-05	0.287312	1	1	1
MT-ND4	6.78e-05	0.374087	1	0.978	1
EIF3A	9.04e-05	-0.509714	0.667	0.868	1
CD81	9.9e-05	-0.456183	0.579	0.769	1
ABI2	0.000110894	-0.476725	0.246	0.527	1
NUDT3	0.000120085	-0.582503	0.386	0.637	1
ATRX	0.000136356	-0.489538	0.526	0.857	1
XBP1	0.000143256	0.266468	1	0.989	1
GSK3B	0.000184572	-0.367386	0.053	0.308	1
MT-ND4L	0.000271763	0.471084	0.912	0.846	1
RPS2	0.000287712	0.393653	0.965	0.89	1
MAP3K13	0.000329036	-0.390218	0.14	0.418	1
MAN1A1	0.000339119	-0.46529	0.421	0.692	1
SLC7A2	0.000408398	-0.32106	0.982	0.956	1
GNAS	0.000495262	-0.335765	1	1	1
WFS1	0.000598688	-0.512171	0.123	0.352	1
JUND	0.000599999	-0.397292	0.158	0.44	1
MT-ND3	0.000612594	0.336089	0.93	0.879	1
GOLGA4	0.000662069	-0.423654	0.702	0.912	1
MUS81	0.000690732	0.285711	0.211	0.033	1
RPS29	0.000722189	0.365199	0.912	0.879	1
AMD1	0.000741833	-0.351479	0.07	0.297	1
CBFA2T2	0.000801357	-0.399	0.14	0.396	1
SF3A1	0.000815588	-0.332643	0.14	0.396	1
H1FX	0.00091621	-0.437736	0.158	0.396	1
SLC38A4	0.000994331	-0.412783	0.246	0.505	1
CHD4	0.00103227	-0.42273	0.474	0.681	1
HIPK2	0.00116426	-0.291692	0.368	0.659	1
GLS	0.00120883	-0.451657	0.649	0.813	1
SLC38A10	0.00122886	-0.393806	0.193	0.429	1
RBPJ	0.00126802	-0.411396	0.158	0.396	1
SCAF11	0.00131509	-0.336981	0.351	0.626	1
APP	0.00133431	-0.284612	0.667	0.901	1
SLC25A33	0.00133469	0.321028	0.368	0.143	1
SLTM	0.00141449	-0.426476	0.596	0.78	1
ZSWIM8	0.00142062	-0.325527	0.053	0.253	1
MEGF9	0.00142151	-0.40423	0.088	0.297	1
GHITM	0.00147556	0.349988	0.632	0.374	1
MLXIPL	0.00147556	-0.453356	0.316	0.571	1
TPR	0.00154363	-0.42762	0.491	0.703	1
PCLO	0.00156106	-0.354827	0.281	0.56	1
KIF3A	0.0017136	-0.285652	0.211	0.516	1
PRRC2C	0.00176426	-0.409794	0.544	0.758	1
NISCH	0.00177848	-0.298722	0.105	0.341	1
SHROOM1	0.00181383	-0.283476	0.053	0.253	1
LPPR4	0.0018535	-0.268053	0.053	0.264	1
DST	0.00185531	-0.400766	0.439	0.725	1
LYRM5	0.00187412	0.322996	0.228	0.055	1
TPT1	0.00190106	-0.28072	0.93	0.956	1
SRP54	0.00191149	-0.319184	0.158	0.407	1
ATP2B1	0.00191747	-0.428339	0.579	0.725	1
TRIM8	0.00196405	-0.27516	0.018	0.187	1
DHX36	0.0019692	-0.363188	0.456	0.736	1
WNT4	0.00197064	-0.446827	0.246	0.451	1
PRG4	0.00198373	-0.52114	0	0.154	1
COX7A2	0.00199008	0.307846	0.947	0.923	1
HNRNPU	0.00204776	-0.320479	0.842	0.879	1
ZNF106	0.00223701	-0.365669	0.228	0.495	1
A1CF	0.00234331	-0.420993	0.228	0.451	1
ANKRD36C	0.00239553	-0.346627	0.105	0.319	1
NTRK2	0.00243978	-0.427983	0.053	0.242	1
TUBA1B	0.00244151	0.264614	0.982	0.912	1
ATRAID	0.00269822	0.328458	0.825	0.637	1
ALCAM	0.00271025	-0.428137	0.632	0.791	1
C12orf75	0.00276769	0.373155	0.895	0.813	1
EEF1B2	0.00278314	0.325307	0.719	0.549	1
BIRC6	0.0028434	-0.293838	0.158	0.385	1
ERCC1	0.00285985	-0.302888	0.053	0.242	1
CWC27	0.00288564	-0.408768	0.14	0.341	1
SPCS2	0.00296359	0.407346	0.579	0.363	1
MEIS2	0.00304037	-0.345574	0.351	0.615	1
NCALD	0.00310162	-0.384484	0.14	0.363	1
XRN2	0.00319742	-0.375483	0.298	0.527	1
APLP1	0.00355517	-0.367997	0.474	0.681	1
HSPH1	0.00357494	-0.333525	0.351	0.571	1
MT-ATP6	0.00363735	0.276296	1	0.978	1
MYO1D	0.00368435	-0.302381	0.105	0.319	1
SF1	0.00369703	-0.360044	0.281	0.505	1
TRIP11	0.00370199	-0.356615	0.351	0.604	1
MLLT6	0.0037065	-0.330769	0.07	0.253	1
MT-ATP8	0.00375511	0.329742	0.86	0.714	1
BRD2	0.00382797	-0.361622	0.368	0.593	1
MYH10	0.00383478	-0.302609	0.632	0.835	1
ATE1	0.003857	-0.392541	0.088	0.275	1
SNRNP70	0.00404157	-0.289133	0.386	0.659	1
HSPE1	0.00440674	0.302759	0.842	0.67	1
SLC30A8	0.0044938	-0.251669	0.93	0.956	1
USF2	0.00455719	-0.313458	0.105	0.308	1
CFC1	0.00461749	0.448635	0.754	0.593	1
PBXIP1	0.00479953	-0.495226	0.193	0.385	1
PARVB	0.00480276	-0.349044	0.333	0.549	1
SACS	0.00487864	-0.288939	0.035	0.198	1
PPP3CA	0.00489185	-0.379685	0.123	0.308	1
RGS7	0.00492308	0.256253	0.246	0.077	1
KAT2A	0.0049971	-0.342556	0.07	0.242	1
HDLBP	0.00522945	-0.329517	0.667	0.824	1
HSPB1	0.00527299	0.395855	0.754	0.659	1
RUFY3	0.00536779	-0.272824	0.421	0.637	1
MYCBP2	0.00567533	-0.333883	0.211	0.429	1
CCDC151	0.00571456	0.275669	0.158	0.033	1
AP1G1	0.00574634	-0.274222	0.105	0.308	1
RSF1	0.00577748	-0.345111	0.544	0.725	1
CEP170	0.00591456	-0.276943	0.035	0.187	1
SCN3A	0.0061641	-0.295844	0.035	0.187	1
NPAT	0.00616729	0.285391	0.158	0.033	1
CMIP	0.0061686	-0.32278	0.386	0.582	1
GCHFR	0.00644868	0.289901	0.281	0.11	1
SPIRE1	0.0064488	-0.32769	0.07	0.242	1
ARHGAP35	0.00669924	-0.328205	0.105	0.286	1
TMEM242	0.00675474	0.251474	0.333	0.143	1
UNC80	0.00678813	-0.358759	0.246	0.44	1
HTATSF1	0.00679173	-0.264277	0.649	0.824	1
RRBP1	0.00679727	-0.367828	0.614	0.78	1
CCM2	0.00682862	-0.28458	0.14	0.341	1
LYPLA2	0.00689942	0.25295	0.316	0.132	1
MESDC2	0.0069412	-0.280502	0.333	0.56	1
FTL	0.0069513	0.332757	0.982	1	1
SAFB2	0.00700432	-0.353723	0.333	0.538	1
PHTF2	0.00703511	-0.373751	0.368	0.56	1
GLUL	0.00703844	-0.340122	0.105	0.286	1
FAM76A	0.00707022	-0.287476	0.018	0.154	1
NUP133	0.00716451	0.260686	0.175	0.044	1
UBB	0.00720194	0.265782	1	0.967	1
PSMA4	0.00723985	0.358617	0.632	0.462	1
PFN1	0.00752902	0.345393	0.825	0.681	1
RYBP	0.0075494	-0.376404	0.263	0.462	1
TMEM11	0.00762375	0.253281	0.193	0.055	1
PET100	0.00767896	0.296094	0.632	0.407	1
CKAP5	0.0077451	-0.355861	0.123	0.297	1
SHFM1	0.00777939	0.341048	0.86	0.824	1
NUDT14	0.00785837	0.295339	0.509	0.308	1
KPNB1	0.00800656	-0.291387	0.526	0.681	1
DDHD2	0.00826765	-0.319207	0.088	0.253	1
AP3D1	0.00830979	-0.484733	0.316	0.484	1
PHF2	0.00840944	-0.423182	0.088	0.253	1
TBCA	0.00846083	0.298939	0.719	0.637	1
SREBF2	0.00855471	-0.270295	0.105	0.286	1
SULF1	0.00864445	-0.404838	0.018	0.154	1
KIAA0947	0.00869338	-0.281245	0.105	0.286	1
SYT7	0.00872395	-0.318502	0.263	0.473	1
HNRNPL	0.00876956	-0.275779	0.175	0.374	1
C20orf24	0.00878768	0.303029	0.333	0.165	1
CDC42BPB	0.00885816	-0.392925	0.263	0.44	1
ZKSCAN1	0.00896328	-0.337546	0.719	0.868	1
KDM5A	0.00896717	-0.336232	0.175	0.352	1
RIF1	0.00903196	-0.336437	0.193	0.407	1
IFI27L2	0.00908545	-0.342626	0.596	0.802	1
IK	0.0092676	-0.257704	0.386	0.626	1
RBFOX2	0.0093212	-0.278783	0.193	0.396	1
YBX1	0.00938647	0.287099	0.912	0.802	1
OST4	0.00956926	0.287442	0.789	0.67	1
NRIP1	0.00956948	-0.28947	0.158	0.363	1
CAMK2N1	0.00969731	-0.337554	0.474	0.659	1
GNAI2	0.00981702	-0.366408	0.333	0.516	1
VSTM2A	0.0102049	-0.281043	0.018	0.143	1
ABLIM1	0.0102352	-0.31265	0.404	0.582	1
PNISR	0.0104059	-0.310166	0.579	0.769	1
NIPBL	0.0104127	-0.357911	0.421	0.648	1
MBNL2	0.0106219	-0.277459	0.158	0.341	1
GOLGA3	0.0106226	-0.394328	0.14	0.319	1
ANKRD11	0.0106927	-0.358832	0.404	0.593	1
ACTB	0.010729	0.355892	0.789	0.714	1
GDE1	0.0108426	-0.265853	0.07	0.231	1
STK33	0.0111086	-0.251501	0.053	0.198	1
PSMD3	0.0112022	0.315419	0.316	0.154	1
PRKAR2A	0.0113716	-0.252209	0.175	0.385	1
EDN3	0.011748	-0.484996	0.158	0.341	1
CYLD	0.0117823	-0.292186	0.14	0.319	1
ACTN4	0.0118999	-0.275963	0.298	0.516	1
C2CD4B	0.0120698	-0.343177	0.088	0.242	1
CLSTN1	0.0120948	-0.381532	0.123	0.286	1
ITGAV	0.0122355	-0.312788	0.105	0.264	1
CLINT1	0.0122728	-0.34269	0.316	0.505	1
CHD3	0.0122802	-0.334544	0.246	0.429	1
SPCS1	0.0123234	0.347938	0.86	0.78	1
CSGALNACT2	0.012362	0.294401	0.211	0.077	1
DCAF7	0.0127136	-0.362029	0.193	0.363	1
NAP1L1	0.0128097	-0.315832	0.842	0.89	1
STK11	0.0128713	-0.260809	0.053	0.198	1
AAK1	0.0128937	-0.318805	0.088	0.242	1
PSD4	0.0129975	-0.272089	0.035	0.165	1
SH3BGRL	0.0131749	-0.315306	0.386	0.571	1
C1GALT1	0.0135812	-0.318978	0.193	0.374	1
PIK3C2A	0.0136592	-0.294163	0.123	0.286	1
PARP9	0.0137136	-0.323227	0.175	0.352	1
SYCE1L	0.0137436	0.332137	0.158	0.044	1
SLC39A1	0.0137669	0.253634	0.281	0.121	1
GNG5	0.0138375	0.281914	0.632	0.429	1
SYT13	0.0139263	-0.317926	0.228	0.418	1
UBA1	0.0140632	-0.284379	0.228	0.407	1
CMTM8	0.0142023	-0.295965	0.211	0.396	1
BPTF	0.0142484	-0.297988	0.509	0.67	1
HLA-E	0.0143016	0.326021	0.842	0.659	1
TMC4	0.0143446	-0.282686	0.105	0.275	1
KIDINS220	0.0143859	-0.368052	0.298	0.473	1
ORAI2	0.0145272	-0.300232	0.193	0.374	1
GOLGB1	0.0146248	-0.332672	0.649	0.769	1
EIF4G3	0.0146471	-0.299476	0.298	0.484	1
TMA7	0.0147291	0.321028	0.807	0.725	1
GOLIM4	0.0147732	-0.356058	0.211	0.396	1
OLA1	0.0148937	-0.294638	0.175	0.352	1
SPTLC1	0.0149026	0.263673	0.14	0.033	1
MAPK8IP1	0.0149723	-0.271498	0.123	0.297	1
SENP6	0.0152864	-0.361408	0.491	0.637	1
ARID4A	0.0153613	-0.338207	0.246	0.418	1
TOLLIP	0.0155325	-0.354361	0.281	0.451	1
HSD17B12	0.0156223	0.388299	0.772	0.681	1
NEAT1	0.0157626	-0.464408	0.509	0.659	1
LINC00657	0.0161115	-0.271333	0.491	0.692	1
DZIP3	0.0163033	-0.257335	0.561	0.714	1
RAB3B	0.0163939	-0.26935	0.684	0.846	1
EXOC8	0.0164653	0.282388	0.193	0.066	1
VDAC1	0.0165036	0.353602	0.596	0.407	1
ACLY	0.0165744	-0.356311	0.351	0.516	1
OARD1	0.0166241	0.30039	0.368	0.198	1
PFDN2	0.016629	0.325501	0.491	0.297	1
FUS	0.0170569	-0.333371	0.439	0.571	1
IFIH1	0.0171114	-0.38538	0.316	0.484	1
SNRPB	0.0173507	0.287988	0.526	0.341	1
TMX2	0.017424	0.252182	0.316	0.154	1
FBXL15	0.017632	-0.302417	0.263	0.451	1
SMC5	0.0177282	-0.392454	0.263	0.429	1
CHD9	0.0177757	-0.282792	0.509	0.626	1
MKRN1	0.0178694	-0.319334	0.158	0.308	1
CGRRF1	0.0180096	0.361358	0.298	0.154	1
IGFBP7	0.0182532	0.29869	0.912	0.857	1
GBAS	0.0188225	-0.279289	0.175	0.363	1
PEG10	0.0193444	-0.486635	0.579	0.714	1
NSD1	0.0194752	-0.279276	0.123	0.286	1
CD36	0.0196142	-0.290917	0.211	0.396	1
WAC	0.0198327	-0.308671	0.351	0.527	1
FDX1	0.0198838	0.261456	0.298	0.143	1
PAM	0.01995	-0.285609	0.825	0.901	1
CRIM1	0.0201741	-0.289038	0.158	0.341	1
TNRC6B	0.0201893	-0.255103	0.368	0.615	1
HLA-C	0.0202672	0.261724	0.912	0.934	1
ABR	0.0203309	-0.288225	0.123	0.275	1
NRD1	0.0204127	-0.301456	0.526	0.637	1
RBM6	0.0207599	-0.288476	0.351	0.527	1
ITGB1	0.0208046	0.358747	0.93	0.835	1
SNRPG	0.020875	0.328841	0.614	0.44	1
ZRSR2	0.0209305	-0.262466	0.123	0.275	1
RAB22A	0.0209494	-0.253409	0.105	0.264	1
CD44	0.020973	-0.292249	0.263	0.44	1
NLRP1	0.021031	-0.351992	0.386	0.549	1
CHKA	0.021156	-0.251656	0.088	0.231	1
KLHL42	0.021171	-0.350063	0.298	0.451	1
TGOLN2	0.0212978	-0.262887	0.614	0.692	1
ERBB2IP	0.0214909	-0.283379	0.088	0.231	1
DYNC1H1	0.0215764	-0.261443	0.316	0.495	1
FAM229B	0.0216027	-0.297702	0.105	0.253	1
BAZ2B	0.0224229	-0.255294	0.456	0.637	1
SCAPER	0.0226426	-0.376386	0.211	0.363	1
NR4A1	0.0227226	-0.382113	0.298	0.451	1
SHISA5	0.0233663	-0.313174	0.193	0.363	1
LINC00348	0.0235583	-0.358754	0.018	0.121	1
GNB1	0.0240927	-0.386648	0.351	0.505	1
USP13	0.0248313	-0.262941	0.053	0.176	1
FAM120A	0.0248688	-0.294004	0.439	0.571	1
PTPRT	0.0254232	-0.31012	0.175	0.33	1
PHYH	0.0255736	-0.265833	0.123	0.275	1
HIST1H1C	0.0259387	0.347968	0.351	0.209	1
VOPP1	0.0262053	-0.254689	0.211	0.385	1
PEX10	0.0262404	-0.260586	0.018	0.121	1
SPTSSB	0.0262464	0.385869	0.632	0.451	1
NEURL	0.0263866	-0.285838	0.263	0.429	1
UTP14C	0.0264823	-0.287884	0.07	0.198	1
KRT10	0.0264912	0.261406	0.649	0.571	1
BACE1	0.0265737	-0.315198	0.368	0.538	1
LARP1B	0.0265939	-0.289879	0.246	0.407	1
YY1	0.026732	-0.330448	0.298	0.451	1
C21orf58	0.0267745	0.34456	0.561	0.429	1
ZMYND8	0.0267745	-0.336364	0.386	0.538	1
ZBTB41	0.0267772	-0.305327	0.175	0.33	1
IRX2	0.0267799	-0.256535	0.509	0.725	1
PPP1CA	0.0269129	0.253442	0.439	0.286	1
KIF5B	0.028074	-0.287887	0.649	0.813	1
STX16	0.028341	-0.354099	0.316	0.462	1
BAIAP3	0.028411	-0.309028	0.263	0.418	1
PSME1	0.028542	0.286075	0.789	0.714	1
KAT6B	0.0285762	-0.342039	0.386	0.538	1
FAM46A	0.0286954	-0.268697	0.439	0.626	1
EDEM3	0.0291138	-0.268723	0.193	0.352	1
UBQLN2	0.0291938	-0.291382	0.07	0.198	1
PHIP	0.0297948	-0.30897	0.439	0.604	1
PEMT	0.0305502	0.363164	0.86	0.846	1
ITGB1BP1	0.03071	0.288689	0.281	0.143	1
LMBRD1	0.0308285	0.276735	0.509	0.341	1
CRYBA2	0.0319093	0.25353	0.982	0.989	1
U2AF1	0.0322169	0.297996	0.667	0.495	1
MTIF2	0.0330761	-0.273013	0.088	0.22	1
RIN2	0.0331191	0.251416	0.614	0.462	1
CPLX2	0.0331473	-0.391026	0.386	0.527	1
KIF5C	0.033393	-0.272744	0.404	0.538	1
POLD3	0.0336792	-0.257711	0.053	0.165	1
MDN1	0.0337076	-0.286335	0.07	0.198	1
SMG7	0.0340834	-0.271803	0.088	0.22	1
C4orf3	0.0341497	0.332655	0.509	0.374	1
SORT1	0.0348069	-0.268191	0.123	0.264	1
DDX46	0.0356346	-0.270292	0.386	0.516	1
ING3	0.0356828	-0.269441	0.105	0.231	1
PCDH17	0.035725	-0.262854	0.702	0.846	1
DLG1	0.0357286	-0.266741	0.175	0.319	1
EMC7	0.036021	-0.266094	0.316	0.473	1
STAU1	0.0369885	-0.251295	0.263	0.418	1
CBX6	0.0375648	-0.254098	0.526	0.604	1
CAMK2B	0.0377186	-0.329342	0.298	0.44	1
FBXW7	0.0379202	-0.308503	0.316	0.451	1
MT-ND6	0.0385585	0.400644	0.684	0.56	1
NBPF1	0.0391204	-0.301352	0.263	0.418	1
SAP18	0.0397751	0.300092	0.649	0.571	1
FUBP1	0.0406454	0.252213	0.579	0.407	1
RNF10	0.0406828	-0.365108	0.158	0.297	1
NCOR1	0.0408727	-0.267765	0.421	0.538	1
ZNHIT1	0.0411703	0.353291	0.614	0.473	1
ARHGEF12	0.0413422	-0.299281	0.316	0.451	1
MIA3	0.0417889	-0.26323	0.333	0.495	1
ASH1L	0.0418888	-0.288701	0.491	0.604	1
SUB1	0.0429441	0.298873	0.842	0.67	1
CALY	0.0432503	-0.29433	0.193	0.341	1
BRIX1	0.0435829	0.273847	0.404	0.242	1
DNAJB11	0.0441047	0.280405	0.474	0.308	1
ST18	0.0442972	-0.311092	0.368	0.495	1
MRPL52	0.0446283	0.262571	0.351	0.22	1
SEC13	0.0454862	0.296109	0.526	0.363	1
NDUFC1	0.0460405	0.305524	0.789	0.714	1
PCM1	0.0461027	-0.298299	0.561	0.67	1
SOAT1	0.0461322	-0.285877	0.158	0.286	1
LAMB1	0.0461706	-0.295912	0.228	0.363	1
DYNC1LI2	0.046604	-0.257787	0.526	0.626	1
PAFAH1B2	0.0467964	-0.279253	0.175	0.319	1
TUFM	0.0471653	0.254773	0.456	0.297	1
GPR56	0.0474529	-0.275543	0.281	0.44	1
POMGNT1	0.0484929	-0.269755	0.158	0.286	1
PPIA	0.0492057	0.308204	0.579	0.495	1
GRN	0.0492414	-0.262785	0.649	0.725	1
SURF4	0.049248	-0.283285	0.667	0.703	1
MLXIP	0.04963	-0.27442	0.175	0.308	1
2020-09-06	0.0496468	-0.259077	0.158	0.297	1
RPL10	0.0505098	0.331047	0.789	0.681	1
PRDX6	0.0508609	-0.277118	0.281	0.407	1
C2CD4A	0.0516137	-0.345817	0.263	0.429	1
CELF4	0.0517628	-0.270328	0.246	0.374	1
FLII	0.0523556	0.299358	0.228	0.121	1
PINK1	0.0524035	-0.274716	0.105	0.22	1
DDX18	0.0528398	-0.310838	0.211	0.341	1
USP8	0.0534462	-0.274294	0.281	0.429	1
VEZF1	0.0537051	-0.282453	0.263	0.396	1
POMP	0.0545374	0.281565	0.649	0.582	1
ERCC6L2	0.0550297	-0.259156	0.088	0.198	1
NHP2L1	0.0553054	0.265722	0.754	0.626	1
IFT27	0.0553601	0.313647	0.246	0.132	1
GCLM	0.0557948	-0.316301	0.439	0.582	1
PA2G4	0.056325	-0.262604	0.386	0.516	1
CSNK1G2	0.0569545	-0.295335	0.158	0.275	1
TARS	0.0570837	-0.255043	0.351	0.484	1
TTC1	0.0573759	-0.322611	0.368	0.505	1
BRWD1	0.0578791	-0.314366	0.175	0.319	1
AK2	0.0579648	0.274327	0.579	0.418	1
RABL6	0.0581404	-0.261128	0.263	0.407	1
ATP2A3	0.0582918	-0.357334	0.298	0.44	1
CASR	0.0583307	-0.298014	0.07	0.176	1
ELOVL5	0.0598117	-0.254613	0.123	0.242	1
TAF1D	0.0602254	-0.261341	0.281	0.407	1
PDK4	0.060742	-0.282258	0.702	0.791	1
SSR1	0.0612321	-0.272183	0.596	0.67	1
SEC22B	0.0631096	0.304988	0.351	0.231	1
SELT	0.0639695	0.261405	0.579	0.462	1
NDUFA12	0.0643854	0.313802	0.456	0.385	1
TBCB	0.0643854	0.259859	0.491	0.363	1
ORMDL2	0.0646182	0.271456	0.368	0.231	1
SYNE2	0.0669145	-0.284658	0.368	0.484	1
MFSD12	0.0672701	-0.268405	0.035	0.121	1
EFR3A	0.0675325	-0.285293	0.211	0.341	1
NUMB	0.0682645	-0.302863	0.105	0.209	1
TOP2B	0.0702709	-0.267479	0.263	0.385	1
TMEM261	0.07045	0.321576	0.474	0.363	1
SELK	0.0716551	0.262052	0.737	0.692	1
ZFC3H1	0.0717299	-0.281345	0.211	0.33	1
COA3	0.0717508	0.276168	0.667	0.549	1
WDFY1	0.0730619	0.262884	0.211	0.11	1
POLR3A	0.0735729	-0.262825	0.088	0.187	1
PPP1R9A	0.077911	-0.307306	0.281	0.396	1
GNPTG	0.0786508	0.268402	0.456	0.341	1
SUPT6H	0.0790773	-0.31665	0.14	0.253	1
MAP9	0.0794204	-0.257256	0.474	0.593	1
OSBPL8	0.0794831	-0.329799	0.281	0.396	1
DYNLL1	0.0796885	0.317901	0.807	0.769	1
PKN2	0.0815246	-0.343102	0.368	0.462	1
DUSP23	0.0821187	0.298435	0.351	0.231	1
PSMB2	0.0839385	0.268663	0.439	0.297	1
MAP2	0.0862935	-0.293379	0.439	0.527	1
PLAGL1	0.0899943	-0.269116	0.228	0.33	1
GSE1	0.091873	-0.267034	0.228	0.33	1
ZC3HAV1	0.0925453	0.332639	0.404	0.275	1
DZIP1	0.0925505	-0.268839	0.175	0.275	1
UCN3	0.0960905	-0.265007	0.351	0.451	1
CMPK1	0.096872	-0.285116	0.263	0.352	1
MRPS33	0.0979794	0.277689	0.491	0.374	1
LEPROT	0.0984236	0.31373	0.333	0.22	1
RPL39	0.101558	0.281043	0.754	0.736	1
RUFY2	0.102684	-0.251273	0.14	0.231	1
RAB11FIP1	0.10511	-0.261836	0.351	0.44	1
TPI1	0.105775	0.318893	0.789	0.714	1
CAPNS1	0.105823	-0.258964	0.281	0.407	1
GUK1	0.1086	0.267842	0.807	0.791	1
SEPP1	0.110343	0.27405	0.456	0.341	1
ZNF37A	0.113531	-0.259169	0.246	0.341	1
FBXL5	0.115755	-0.250497	0.246	0.341	1
PPL	0.120444	-0.281437	0.228	0.33	1
RPS27	0.121479	0.252289	0.649	0.549	1
EIF4B	0.124206	-0.260957	0.474	0.527	1
SH3BGRL3	0.124488	0.270081	0.491	0.385	1
HIST1H1E	0.12724	-0.319218	0.368	0.451	1
KIN	0.128273	0.280265	0.228	0.143	1
ASPH	0.129825	0.314051	0.842	0.824	1
C10orf10	0.132339	-0.473142	0.632	0.626	1
C3orf14	0.134425	0.269151	0.386	0.319	1
BCKDHB	0.135832	0.302255	0.175	0.099	1
BICD1	0.137611	-0.263394	0.211	0.297	1
CSPP1	0.142238	-0.253499	0.14	0.22	1
GGNBP2	0.143795	-0.290836	0.368	0.462	1
NIPA2	0.147155	-0.26259	0.123	0.209	1
KIAA1244	0.147382	-0.257726	0.807	0.868	1
BTF3	0.16202	0.253251	0.772	0.637	1
ISCA2	0.162218	0.28127	0.298	0.209	1
LONP1	0.162719	-0.252954	0.158	0.242	1
AP2S1	0.165796	0.259964	0.526	0.451	1
HOPX	0.170261	0.295915	0.386	0.319	1
CFI	0.170848	-0.276073	0.14	0.22	1
AASDHPPT	0.173886	0.357285	0.281	0.176	1
NDUFAF3	0.185857	0.274388	0.456	0.363	1
NPY	0.187957	-0.347837	0.07	0.143	1
C15orf48	0.190735	0.253393	0.737	0.736	1
WDR82	0.207192	-0.262946	0.175	0.242	1
PHF20	0.215802	-0.256904	0.193	0.264	1
PSMB6	0.216171	0.258006	0.737	0.692	1
TAPBP	0.234336	-0.250488	0.228	0.297	1
AKAP12	0.262119	-0.332277	0.193	0.264	1
ANKRD26	0.26632	-0.275486	0.281	0.341	1
PPY	0.312337	0.324699	0.456	0.33	1
LINC00116	0.316321	0.273754	0.439	0.385	1
SPINK1	0.324395	-0.743903	0.333	0.407	1
IER3	0.384264	-0.319627	0.193	0.231	1
NPTX2	0.415914	-0.267209	0.14	0.176	1
CTDSPL2	0.549416	0.293608	0.175	0.154	1
C14orf166	0.641602	0.268215	0.368	0.407	1
HSPA5	0.668712	0.276393	0.912	0.857	1
FAM159B	0.890676	-0.331681	0.404	0.407	1
SOD2	0.933918	-0.28067	0.246	0.253	1
KLHL41	0.964436	0.307326	0.263	0.297	1

## Sheet: Beta1
	p_val	avg_logFC	pct.1	pct.2	p_val_adj
MT-CO1	4.68e-43	0.989375	0.957	0.932	9.36e-39
FTH1	7.84e-42	1.02528	0.919	0.686	1.57e-37
MT-CYB	2.9e-37	1.02205	0.871	0.588	5.79e-33
MIF	5.87e-36	1.41295	0.462	0.094	1.17e-31
MT-ATP6	1.36e-35	0.986725	0.886	0.658	2.72e-31
PCSK2	3.37e-33	1.14455	0.976	0.988	6.73e-29
INS	3.95e-32	-0.553992	1	1	7.91e-28
MT-CO2	3.08e-31	0.79518	0.9	0.861	6.17e-27
MT-ND4	3.05e-30	0.916416	0.848	0.612	6.09e-26
MT-ND5	3.34e-29	0.846044	0.89	0.699	6.68e-25
XBP1	1.53e-27	0.884156	0.967	0.974	3.06e-23
CFC1	3.03e-25	1.2369	0.386	0.093	6.07e-21
MALAT1	2.28e-23	-0.568216	0.995	1	4.55e-19
FXYD2	7.05e-23	0.924085	0.667	0.38	1.41e-18
MT-ATP8	1.78e-21	0.959926	0.643	0.339	3.57e-17
MT-CO3	2.06e-20	0.508517	0.948	0.922	4.12e-16
RPL41	9.39e-20	0.786062	0.686	0.443	1.88e-15
MTRNR2L12	1.09e-19	1.25482	0.267	0.051	2.19e-15
FTL	1.66e-19	0.646221	0.962	0.891	3.32e-15
EEF1A1	1.36e-18	0.914719	0.514	0.24	2.73e-14
RPL17	7.97e-18	0.929068	0.205	0.028	1.59e-13
GCG	8.95e-17	-0.379123	0.981	0.997	1.79e-12
RPS18	1.23e-16	0.679111	0.738	0.524	2.46e-12
UBBP4	7.65e-16	0.920098	0.19	0.028	1.53e-11
PCSK1N	1.65e-14	0.609968	0.957	0.959	3.3e-10
SERF2	2.05e-14	0.494074	0.862	0.755	4.09e-10
MT-TP	1.68e-13	0.699141	0.119	0.008	3.36e-09
IAPP	1.91e-13	0.592859	0.995	0.997	3.83e-09
GABARAP	2.41e-13	0.739333	0.167	0.026	4.82e-09
RPS13	3.07e-13	0.640517	0.652	0.46	6.14e-09
RPL3	3.22e-13	0.493349	0.895	0.821	6.44e-09
RPLP1	4.69e-13	0.499043	0.833	0.744	9.37e-09
MT-RNR1	6.25e-13	0.753386	0.614	0.423	1.25e-08
CD63	1.21e-12	0.66515	0.71	0.587	2.43e-08
RPL10	3.67e-12	0.809739	0.405	0.198	7.34e-08
MT-ND1	4.37e-12	0.563991	0.705	0.531	8.74e-08
MT-ND2	2.3e-11	0.604779	0.69	0.501	4.59e-07
RPLP0	2.82e-11	0.508176	0.681	0.493	5.65e-07
RPS14	4.73e-11	0.49418	0.8	0.698	9.45e-07
PCP4	5.27e-11	0.745773	0.352	0.154	1.06e-06
PCSK1	6.34e-11	0.677712	0.986	0.995	1.27e-06
RPL13A	1.1e-10	0.500548	0.79	0.706	2.2e-06
SYNE2	1.1e-10	-0.716428	0.224	0.501	2.21e-06
EIF1	2.3e-10	0.522217	0.648	0.514	4.6e-06
HLA-G	3.76e-10	0.62484	0.129	0.021	7.52e-06
DYNLL1	5.94e-10	0.688971	0.395	0.205	1.19e-05
SRP14	1.58e-09	0.55118	0.6	0.443	3.16e-05
MLXIPL	3.07e-09	-0.716973	0.1	0.317	6.15e-05
RPS19	7.15e-09	0.486552	0.7	0.582	0.000143049
SNRPG	8.28e-09	0.735302	0.167	0.048	0.000165749
TMSB4X	8.82e-09	0.448276	0.667	0.517	0.000176457
RPS23	1.27e-08	0.484952	0.629	0.486	0.000253947
MTRNR2L2	1.79e-08	0.75112	0.152	0.041	0.000359005
RPS25	2.59e-08	0.510334	0.59	0.435	0.000518784
CALM2	3.28e-08	0.429405	0.686	0.582	0.000656075
PHPT1	4.71e-08	0.580013	0.414	0.248	0.000941961
RPS27	5.12e-08	0.642569	0.267	0.119	0.00102477
MEG3	6.35e-08	-0.8527	0.19	0.403	0.00127075
COX7A2	8.61e-08	0.479009	0.586	0.446	0.0017223
SEC31B	8.84e-08	0.793741	0.224	0.093	0.00176957
CHGB	1.76e-07	0.277272	0.99	0.992	0.00351818
RPL36AL	1.77e-07	0.47904	0.538	0.407	0.00354534
ATRX	3.17e-07	-0.438369	0.238	0.471	0.00634203
GAPDH	4.33e-07	0.413019	0.705	0.612	0.00865978
HSPA8	4.72e-07	0.528307	0.457	0.314	0.00944209
BPTF	5.35e-07	-0.475399	0.176	0.387	0.0106956
SERPINA1	5.67e-07	0.756828	0.286	0.149	0.011349
TMEM59	6.06e-07	0.464687	0.519	0.377	0.0121338
ANKRD36	1.17e-06	-0.582611	0.076	0.236	0.0234626
RPL18A	1.18e-06	0.491471	0.105	0.025	0.0236111
SPP1	1.28e-06	0.734925	0.152	0.051	0.0256676
B2M	1.31e-06	0.30035	0.929	0.874	0.0262108
MT-ND3	1.35e-06	0.44376	0.519	0.382	0.0270325
RPS3A	1.38e-06	0.575977	0.414	0.276	0.0276245
GCC2	1.51e-06	-0.523927	0.129	0.312	0.0301916
RPL19	1.61e-06	0.337869	0.762	0.676	0.0321139
SEC11C	1.69e-06	0.40627	0.681	0.61	0.0337864
MYL6	3.04e-06	0.290234	0.9	0.818	0.0608568
MT-ND4L	3.13e-06	0.619727	0.4	0.271	0.0627045
LUC7L3	3.27e-06	-0.446412	0.319	0.529	0.0654387
RPS15	4.66e-06	0.414909	0.61	0.504	0.0931886
SNRNP70	4.81e-06	-0.4812	0.1	0.26	0.0961393
TMBIM6	5.35e-06	0.406317	0.595	0.478	0.106962
VGF	5.72e-06	-0.470006	0.233	0.418	0.114397
COX6A1	6.07e-06	0.484072	0.4	0.268	0.121366
TMEM14A	6.34e-06	0.555262	0.148	0.055	0.126933
BAZ1B	6.59e-06	-0.508918	0.124	0.291	0.131928
CERK	7.2e-06	-0.428785	0.148	0.317	0.144038
VPS13C	1.11e-05	-0.365315	0.105	0.266	0.221486
S100A6	1.2e-05	0.681733	0.395	0.279	0.240009
RPL15	1.26e-05	0.408748	0.552	0.443	0.251682
KIAA1244	1.28e-05	-0.472406	0.252	0.438	0.25583
OST4	1.31e-05	0.571887	0.305	0.182	0.262264
NDUFA1	1.35e-05	0.440018	0.533	0.426	0.269174
PARK7	1.39e-05	0.504542	0.352	0.231	0.277665
SELM	1.75e-05	0.579782	0.124	0.043	0.349434
RPL31	1.84e-05	0.354487	0.762	0.696	0.368957
JUND	1.97e-05	-0.478872	0.076	0.212	0.393236
RPL9	2.3e-05	-0.482822	0.114	0.261	0.46083
TPI1	2.83e-05	0.564278	0.333	0.215	0.566622
CELF3	2.86e-05	-0.446615	0.038	0.15	0.572858
UQCRQ	3.23e-05	0.328592	0.657	0.577	0.646789
EMC10	3.27e-05	-0.388682	0.248	0.421	0.654833
SLTM	3.73e-05	-0.358666	0.214	0.402	0.745715
SKP1	4.3e-05	0.480653	0.343	0.226	0.860471
KMT2A	4.62e-05	-0.405617	0.105	0.246	0.924
TMF1	4.86e-05	-0.421121	0.152	0.306	0.973286
PAX6	5.42e-05	-0.352133	0.295	0.498	1
UBB	5.68e-05	0.401393	0.586	0.486	1
PNN	5.84e-05	-0.386324	0.219	0.403	1
NDUFB2	6.34e-05	0.345544	0.614	0.532	1
PCDH17	6.46e-05	-0.396944	0.129	0.271	1
WSB1	6.47e-05	-0.375034	0.11	0.255	1
UQCRB	6.66e-05	0.359289	0.595	0.507	1
FOS	6.81e-05	-0.405064	0.133	0.284	1
HIPK2	8.04e-05	-0.399827	0.081	0.203	1
SLC43A2	8.13e-05	-0.431486	0.062	0.177	1
JUNB	9.23e-05	-0.418617	0.062	0.177	1
TUBB	0.000104452	0.500193	0.257	0.155	1
ERO1LB	0.000124888	-0.312488	0.462	0.625	1
DSP	0.000134102	-0.309243	0.49	0.655	1
CEP350	0.000135049	-0.441762	0.09	0.212	1
RGS9	0.000137172	-0.368959	0.133	0.274	1
PLCXD3	0.000139728	-0.345095	0.176	0.334	1
TMED6	0.000142792	0.46028	0.119	0.046	1
CBX6	0.000149233	-0.329806	0.114	0.248	1
CCDC88A	0.000152434	-0.438099	0.095	0.22	1
GSTP1	0.000160941	0.594695	0.219	0.126	1
SLC7A2	0.000161055	-0.332224	0.433	0.582	1
PHACTR2	0.000170554	-0.398334	0.057	0.164	1
RPL27A	0.000180058	0.297043	0.71	0.658	1
DST	0.000181769	-0.394933	0.248	0.407	1
SEC61B	0.00018633	0.436797	0.329	0.218	1
TUBA1B	0.000187138	0.421339	0.505	0.426	1
SREBF1	0.000195514	-0.317851	0.057	0.165	1
JUN	0.000197755	-0.300975	0.11	0.245	1
EIF3A	0.000206403	-0.312298	0.319	0.489	1
SCAF11	0.000215539	-0.358832	0.124	0.258	1
MRPS36	0.000220062	0.484825	0.114	0.045	1
SYP	0.000221352	-0.33829	0.081	0.198	1
PRKCSH	0.000226846	-0.403456	0.029	0.116	1
SPINK1	0.000227306	-0.3164	0.148	0.289	1
SPCS1	0.000236119	0.49276	0.305	0.203	1
MGEA5	0.000240324	-0.427528	0.057	0.16	1
GOLGB1	0.000264719	-0.291267	0.324	0.494	1
ARID4B	0.00027192	-0.327084	0.129	0.266	1
SST	0.00027859	0.757638	0.886	0.949	1
HIST1H4C	0.000291647	0.417856	0.419	0.324	1
RGS16	0.000292233	-0.393326	0.295	0.448	1
C1orf86	0.00029848	-0.352854	0.029	0.114	1
GSTA1	0.000314683	0.490302	0.138	0.063	1
TPR	0.000336871	-0.26887	0.171	0.317	1
PABPN1	0.000337767	-0.353716	0.038	0.129	1
NDUFA5	0.000377652	0.455584	0.3	0.202	1
TNRC6B	0.000378251	-0.340266	0.09	0.203	1
MT-ND6	0.000392131	0.535395	0.286	0.198	1
SFPQ	0.000393952	-0.328503	0.138	0.276	1
FAU	0.000401613	0.428103	0.486	0.412	1
PHTF2	0.000406054	-0.381938	0.071	0.175	1
ANKRD36C	0.000448598	-0.349676	0.048	0.14	1
TRIP11	0.000449155	-0.322211	0.152	0.296	1
PDK4	0.000461595	-0.344778	0.186	0.332	1
RSF1	0.000474207	-0.365782	0.19	0.327	1
AKAP9	0.00048077	-0.25225	0.419	0.6	1
ITSN2	0.000481324	-0.353391	0.043	0.134	1
RUFY3	0.000489322	-0.363913	0.129	0.258	1
SNRPF	0.000495199	0.471547	0.162	0.083	1
NPC2	0.000504492	0.489169	0.214	0.126	1
ESYT1	0.000514314	-0.362078	0.024	0.101	1
RNF181	0.000545852	0.446821	0.138	0.066	1
ZC3H7A	0.000554536	-0.328843	0.048	0.14	1
USP22	0.00055897	-0.338963	0.038	0.126	1
JAKMIP2	0.000636921	-0.356995	0.048	0.136	1
INADL	0.000654402	-0.338181	0.048	0.139	1
TMEM259	0.000689501	-0.368467	0.038	0.121	1
RP11-622K12.1	0.00070981	0.352125	0.148	0.071	1
ILF3	0.000731645	-0.334553	0.129	0.246	1
DBI	0.000734137	0.364309	0.352	0.246	1
IRF2BP2	0.000765332	-0.275532	0.033	0.114	1
MGST2	0.000765816	0.418342	0.105	0.043	1
LENG8	0.000769678	-0.266121	0.1	0.213	1
RBM5	0.00077077	-0.407159	0.095	0.202	1
UQCRC1	0.00077998	0.422832	0.162	0.084	1
MYEF2	0.000782883	-0.321699	0.081	0.187	1
CDC42BPB	0.000791616	-0.343806	0.038	0.121	1
ABR	0.000818804	-0.315687	0.057	0.15	1
KMT2E	0.000851683	-0.32537	0.1	0.208	1
SUMO1	0.00086623	0.38261	0.176	0.094	1
PAK3	0.000867151	-0.281978	0.281	0.453	1
ZC3H13	0.000884626	-0.288563	0.133	0.255	1
PKN2	0.000888917	-0.354352	0.043	0.127	1
OFD1	0.000895451	-0.324842	0.048	0.134	1
TRMT112	0.000907023	0.434566	0.229	0.142	1
EGR1	0.000909594	-0.297571	0.086	0.192	1
SMC5	0.000911084	-0.288099	0.076	0.179	1
TTC37	0.00100703	-0.301698	0.095	0.203	1
ATP5J	0.00101565	0.302148	0.39	0.296	1
PRDX5	0.0010195	0.307677	0.49	0.41	1
NOP58	0.00103429	-0.362025	0.067	0.159	1
CTNNB1	0.0010523	-0.250118	0.048	0.132	1
PCLO	0.00105358	-0.346815	0.152	0.273	1
HERC2	0.00111766	-0.300659	0.076	0.175	1
TIA1	0.00113086	-0.32924	0.038	0.117	1
COL27A1	0.00113517	-0.360084	0.105	0.21	1
NDUFB9	0.00115376	0.499144	0.295	0.215	1
TP53I13	0.00116675	-0.374998	0.057	0.144	1
TMA7	0.00118823	0.386582	0.295	0.208	1
FAP	0.00120784	-0.333507	0.1	0.203	1
SLC29A4	0.00121762	-0.331122	0.052	0.137	1
ANAPC11	0.0012194	0.484523	0.257	0.175	1
TCEB2	0.00127644	0.300365	0.452	0.377	1
KPNB1	0.00127899	-0.268201	0.19	0.327	1
SAFB2	0.0012809	-0.251103	0.1	0.207	1
NEMF	0.00130966	-0.274767	0.114	0.23	1
U2SURP	0.00137836	-0.288091	0.124	0.235	1
U2AF1	0.00139016	-0.311268	0.1	0.202	1
BAZ2B	0.00142694	-0.328291	0.162	0.288	1
ATP5G1	0.00147096	0.490057	0.205	0.127	1
RPS2	0.00148495	0.339268	0.481	0.428	1
CMIP	0.00150268	-0.295384	0.081	0.179	1
RPL18	0.0015074	0.283066	0.548	0.484	1
CAMK2N1	0.00152925	-0.304019	0.238	0.37	1
SNHG14	0.00161625	-0.317186	0.095	0.197	1
ARPC5	0.00163301	0.32383	0.314	0.221	1
LSAMP	0.00177229	-0.345487	0.038	0.112	1
PNISR	0.0017779	-0.276299	0.257	0.415	1
FXYD5	0.00177936	-0.320685	0.033	0.104	1
XPC	0.00180037	-0.365866	0.038	0.111	1
POLR2L	0.00181748	0.429005	0.433	0.362	1
YBX1	0.00183345	0.402956	0.386	0.311	1
NUCKS1	0.001882	-0.250689	0.424	0.595	1
NDUFC1	0.00190306	0.43834	0.3	0.218	1
ZNF37A	0.00190676	-0.356541	0.043	0.119	1
ATP6V1G1	0.00193896	0.402224	0.405	0.311	1
C10orf10	0.00211068	-0.338343	0.219	0.35	1
ELL2	0.00211622	-0.253439	0.233	0.369	1
KCNK16	0.00215151	-0.297102	0.143	0.258	1
KCNQ1OT1	0.00215361	-0.277508	0.071	0.16	1
PFDN5	0.00219491	0.267084	0.5	0.436	1
PLCH2	0.00223134	-0.258053	0.033	0.104	1
TPD52	0.0022629	0.412885	0.405	0.349	1
SLC18A2	0.00226896	-0.369173	0.081	0.17	1
LARP7	0.00229276	-0.267062	0.071	0.16	1
H2AFZ	0.00236056	0.322913	0.176	0.099	1
NSMF	0.00236914	-0.304295	0.038	0.111	1
HLTF	0.00243372	-0.289202	0.043	0.117	1
HLA-C	0.00263076	0.440474	0.4	0.352	1
SRRM1	0.00267644	-0.29515	0.167	0.278	1
RPS27A	0.00271932	0.264064	0.719	0.736	1
PDS5B	0.00282267	-0.335144	0.062	0.144	1
TIMP1	0.00284249	0.402587	0.533	0.498	1
MACF1	0.00286982	-0.302194	0.157	0.271	1
CTSB	0.00287036	0.491913	0.305	0.235	1
SETD2	0.00288757	-0.30999	0.062	0.142	1
C1orf127	0.00296869	-0.298279	0.057	0.136	1
CEP290	0.00297138	-0.320277	0.052	0.129	1
SCARB2	0.00304914	0.340234	0.257	0.174	1
RHOA	0.00305138	0.416049	0.305	0.228	1
RBM6	0.00306641	-0.310113	0.076	0.162	1
PPIA	0.00308258	0.42933	0.233	0.157	1
FNBP4	0.00315575	-0.31596	0.052	0.127	1
PSMB5	0.00317546	0.355752	0.286	0.205	1
PUM1	0.00325752	-0.305522	0.081	0.167	1
SAFB	0.0032689	-0.305621	0.071	0.154	1
2020-09-11	0.00345902	-0.260655	0.062	0.142	1
DICER1	0.00347929	-0.314925	0.048	0.121	1
INS-IGF2	0.00367777	-0.303795	0.043	0.114	1
HNRNPA0	0.00375528	-0.299956	0.048	0.119	1
HIGD2A	0.00385662	0.369945	0.143	0.078	1
CBX3	0.00388238	-0.27273	0.071	0.152	1
COX8A	0.00414607	0.352142	0.395	0.329	1
VPS13A	0.00423666	-0.27689	0.052	0.124	1
FBXW7	0.00449575	-0.258809	0.086	0.17	1
NDUFA8	0.00453781	0.395396	0.105	0.051	1
SH3BGRL3	0.00454436	0.438112	0.133	0.074	1
MXRA7	0.00471078	-0.272855	0.043	0.111	1
IGFBP2	0.0047155	-0.322486	0.038	0.102	1
SGSM2	0.00477063	-0.260431	0.043	0.111	1
SDCCAG8	0.00480793	-0.291444	0.081	0.165	1
REG1B	0.00488809	-0.375589	0.048	0.116	1
SND1	0.00490608	-0.259011	0.081	0.164	1
VWA5B2	0.0050779	-0.259973	0.038	0.102	1
MYT1L	0.0051579	-0.290216	0.052	0.122	1
SIL1	0.00521109	0.395585	0.205	0.137	1
DNPH1	0.0052291	0.276509	0.143	0.079	1
SF3B14	0.0053127	0.40082	0.119	0.063	1
LINC00657	0.00533272	-0.254065	0.229	0.352	1
HNRNPH3	0.00558406	-0.270726	0.081	0.162	1
TMEM258	0.00560868	0.453278	0.343	0.279	1
CRH	0.00563553	-0.311586	0.062	0.137	1
USP34	0.00564248	-0.254859	0.076	0.157	1
GATAD1	0.00567107	-0.266255	0.052	0.122	1
SPEN	0.005856	-0.252733	0.081	0.164	1
RHBDD2	0.00595182	-0.252633	0.09	0.177	1
DHX9	0.00599032	-0.289382	0.067	0.14	1
KIAA2026	0.00623132	-0.290468	0.057	0.127	1
C19orf77	0.00628342	0.501466	0.171	0.109	1
RAB18	0.00632086	0.292135	0.124	0.066	1
SMC4	0.00634861	-0.33092	0.048	0.114	1
ATP5L	0.00653759	0.333692	0.529	0.499	1
FAM96B	0.00670097	0.403864	0.195	0.129	1
CDC42BPA	0.00672775	-0.25138	0.148	0.243	1
NDUFA3	0.00673158	0.387034	0.252	0.183	1
WFS1	0.00674253	-0.314145	0.052	0.121	1
CNIH2	0.00677502	-0.261555	0.057	0.127	1
ZCCHC11	0.00685983	-0.272387	0.086	0.164	1
NKTR	0.00716152	-0.269427	0.124	0.217	1
MDK	0.00723583	-0.302849	0.105	0.187	1
TMEM147	0.00736878	0.373625	0.186	0.119	1
CHD1	0.00748224	-0.29097	0.057	0.126	1
MAN1A2	0.00762827	-0.251953	0.2	0.311	1
STMN1	0.0076581	-0.338506	0.067	0.137	1
BAZ2A	0.00768532	-0.279623	0.048	0.112	1
OCIAD2	0.00783228	0.437313	0.19	0.127	1
ATP5I	0.00793435	0.33771	0.4	0.34	1
CHD2	0.00805512	-0.252422	0.124	0.215	1
POMP	0.00818812	0.376573	0.248	0.18	1
CACNA1A	0.00826417	-0.264841	0.086	0.164	1
ARID5B	0.00851841	-0.273553	0.052	0.117	1
SLIRP	0.00877527	0.361434	0.314	0.248	1
RPL23A	0.00881156	0.330863	0.386	0.322	1
NDUFB5	0.00896673	0.318404	0.114	0.061	1
PYURF	0.00900258	0.372448	0.21	0.145	1
PHLDB2	0.00903847	-0.268255	0.052	0.117	1
CHD6	0.00907517	-0.279291	0.071	0.144	1
NDUFA12	0.00912826	0.325454	0.119	0.064	1
CCDC12	0.0092843	-0.302019	0.052	0.116	1
C11orf31	0.00928977	0.321958	0.205	0.139	1
HINT1	0.00931547	0.277741	0.557	0.509	1
GSN	0.00932238	-0.251189	0.276	0.397	1
PSMB6	0.00962237	0.422322	0.271	0.208	1
PFDN1	0.00968441	0.32282	0.119	0.066	1
PAPPA2	0.0100009	-0.299517	0.114	0.193	1
LINC00493	0.0101116	0.365233	0.157	0.098	1
C1D	0.0101571	0.277779	0.11	0.058	1
MRPL21	0.0105496	0.326006	0.138	0.081	1
RRAGD	0.0111217	-0.299395	0.057	0.121	1
CLIC1	0.0111344	0.446902	0.143	0.088	1
PPDPF	0.0111549	0.44169	0.262	0.198	1
RPS20	0.0112874	0.263239	0.543	0.512	1
CLPTM1L	0.0112992	0.374309	0.167	0.107	1
UFC1	0.0115893	0.341181	0.2	0.137	1
EBAG9	0.0116916	-0.27329	0.043	0.101	1
PLCE1	0.0125542	-0.296061	0.152	0.243	1
YTHDC1	0.0126104	-0.258948	0.162	0.253	1
HMGB1	0.0132021	0.345085	0.371	0.309	1
MYCBP2	0.0136258	-0.279938	0.1	0.177	1
GS1-251I9.4	0.0136279	0.411261	0.162	0.106	1
CACNA1D	0.0139565	-0.278745	0.09	0.164	1
PEG10	0.0142705	-0.288569	0.21	0.316	1
MANF	0.0144357	0.326391	0.219	0.157	1
UQCR10	0.0150635	0.441578	0.252	0.193	1
EEF1B2	0.0153015	0.32352	0.224	0.162	1
S100A11	0.0153065	0.346503	0.105	0.058	1
HMGN2	0.0158331	0.386738	0.267	0.212	1
PKIB	0.01591	0.322411	0.186	0.126	1
NDUFS5	0.0160487	0.332723	0.376	0.339	1
NDUFA6	0.0163272	0.333873	0.181	0.121	1
WASF2	0.0165739	0.408483	0.148	0.096	1
PSMB1	0.0169483	0.379423	0.295	0.243	1
GSPT1	0.0170541	-0.265217	0.086	0.154	1
SERPINE2	0.017237	-0.251789	0.062	0.122	1
NPM1	0.0182364	0.315225	0.295	0.243	1
ENO1	0.0182981	0.282808	0.395	0.349	1
PIN4	0.0183072	0.389263	0.138	0.088	1
MAP4K4	0.0183416	-0.261283	0.071	0.134	1
PHF20L1	0.0186594	-0.251179	0.071	0.134	1
MYL12B	0.0190331	0.366127	0.262	0.207	1
COX7B	0.0190828	0.301139	0.267	0.207	1
LRPAP1	0.0190983	0.312571	0.324	0.263	1
NEAT1	0.0197056	-0.283181	0.181	0.273	1
NDUFB6	0.0214909	0.369224	0.205	0.15	1
PSMA7	0.0224421	0.294687	0.419	0.4	1
TCEB1	0.022761	0.327861	0.186	0.131	1
RBM17	0.0231554	-0.284844	0.062	0.117	1
EIF3M	0.0233481	0.359829	0.105	0.061	1
ATP5G2	0.0235138	0.307492	0.31	0.246	1
NOP10	0.0249293	0.278834	0.167	0.112	1
PPY	0.0258355	1.97185	0.281	0.225	1
HDLBP	0.0259352	0.273887	0.39	0.344	1
RPL36	0.0260171	0.317637	0.533	0.532	1
COMMD6	0.0263802	0.308598	0.329	0.271	1
EMC4	0.0264142	0.276983	0.119	0.071	1
COX16	0.0269068	0.34329	0.171	0.119	1
C19orf53	0.0271835	0.336881	0.124	0.078	1
RBX1	0.0274182	0.334791	0.214	0.16	1
PSMB2	0.0276308	0.282235	0.143	0.093	1
TXN	0.0283349	0.324795	0.286	0.231	1
ABHD12	0.0284144	0.310429	0.105	0.063	1
ATRAID	0.0292321	0.364486	0.181	0.129	1
SNRPD2	0.0293084	0.27402	0.29	0.24	1
FUNDC2	0.0308841	0.300131	0.114	0.069	1
DDT	0.0321491	0.296897	0.138	0.091	1
PRDX2	0.0323886	0.276713	0.248	0.192	1
ATP6V1F	0.0333515	0.26031	0.124	0.078	1
DYNLT1	0.0333793	0.393927	0.114	0.073	1
BCAP31	0.0340299	0.30153	0.19	0.139	1
DHRS2	0.0366054	0.306884	0.405	0.364	1
CTSA	0.0366222	0.35949	0.171	0.124	1
CCDC104	0.0367086	0.278896	0.238	0.182	1
MRPL51	0.0378285	0.31216	0.19	0.139	1
SRPRB	0.0379938	0.351976	0.105	0.064	1
ARPC2	0.0384231	0.314702	0.271	0.217	1
CSTB	0.0385232	0.409111	0.233	0.19	1
SNHG8	0.039012	0.303191	0.162	0.111	1
RPS5	0.0393043	0.278004	0.381	0.344	1
TSTD1	0.0393489	0.34687	0.243	0.197	1
AIG1	0.0394115	0.294355	0.133	0.089	1
KRT18	0.0395906	0.362189	0.171	0.124	1
RPS16	0.0409452	0.259381	0.448	0.41	1
C14orf166	0.0412158	0.272728	0.129	0.084	1
COX6B1	0.0413256	0.317585	0.29	0.245	1
NUDC	0.0413386	0.398783	0.267	0.218	1
PPIB	0.0416408	0.271482	0.452	0.417	1
HEXB	0.0423589	0.327185	0.11	0.069	1
ATP5O	0.0434247	0.35324	0.186	0.139	1
ANXA5	0.0434976	0.313289	0.319	0.281	1
C7orf73	0.0438324	0.301564	0.129	0.084	1
CALM3	0.0475645	0.276385	0.257	0.21	1
COX7A2L	0.0475831	0.273727	0.186	0.136	1
CYCS	0.048112	0.309928	0.152	0.106	1
PRDX4	0.0499767	0.3248	0.271	0.235	1
GSTO1	0.050235	0.317088	0.167	0.122	1
MYL12A	0.0507136	0.321492	0.119	0.078	1
UXT	0.0508399	0.261018	0.162	0.114	1
NDUFA4	0.0539546	0.351517	0.133	0.093	1
ENSA	0.0558199	0.341584	0.257	0.215	1
PPP2R1A	0.0579544	0.324626	0.148	0.106	1
COPS6	0.0634708	0.346414	0.157	0.116	1
HSPE1	0.0652126	0.290163	0.21	0.164	1
HSD17B10	0.0664752	0.290196	0.119	0.081	1
PPT1	0.0665292	0.263132	0.11	0.073	1
KRT10	0.0672031	0.278736	0.19	0.149	1
MAP1LC3B	0.0692288	0.252389	0.152	0.112	1
NDUFB7	0.0724631	0.302593	0.281	0.25	1
DYNLRB1	0.0736689	0.315961	0.233	0.19	1
MIR7-3HG	0.0755105	0.298523	0.176	0.134	1
SUMO2	0.0776224	0.265455	0.152	0.111	1
ZNF706	0.0782185	0.336536	0.105	0.069	1
LAMTOR5	0.078581	0.348677	0.195	0.157	1
KIAA0020	0.0812144	0.261797	0.119	0.083	1
NDUFS8	0.0817874	0.331305	0.152	0.114	1
FKBP11	0.0819792	0.263253	0.152	0.112	1
CTSL	0.0860365	0.277841	0.152	0.116	1
SPCS2	0.087397	0.280635	0.162	0.121	1
ERP29	0.0873983	0.259182	0.371	0.36	1
LRP10	0.0875816	0.253492	0.143	0.106	1
SELK	0.089802	0.319424	0.29	0.261	1
ATP6AP1	0.0899861	0.26668	0.214	0.177	1
CBR1	0.0902078	0.273747	0.105	0.071	1
NHP2	0.0935291	0.266482	0.133	0.096	1
RBM3	0.0982624	0.282682	0.186	0.149	1
FBXL5	0.10017	0.294224	0.11	0.076	1
PSMB3	0.105028	0.315028	0.21	0.175	1
C12orf57	0.108513	0.312056	0.29	0.263	1
SSU72	0.115094	0.254401	0.167	0.131	1
NDUFB4	0.115128	0.289571	0.195	0.16	1
DDOST	0.115929	0.260304	0.119	0.088	1
SARS	0.116507	0.275988	0.21	0.175	1
NDUFAF2	0.119146	0.280845	0.11	0.078	1
NDUFA2	0.126058	0.279803	0.176	0.144	1
TMED3	0.128331	0.260387	0.243	0.212	1
UBE2B	0.131363	0.26721	0.133	0.101	1
TMEM176B	0.132624	0.320696	0.148	0.116	1
NCOA4	0.133057	0.353281	0.105	0.076	1
NDUFS7	0.133836	0.27759	0.152	0.121	1
C19orf10	0.138357	0.251429	0.186	0.154	1
RPL10A	0.146835	0.250936	0.357	0.345	1
PDCD6	0.156198	0.268585	0.114	0.086	1
SCOC	0.162873	0.264063	0.21	0.182	1
TRAPPC1	0.169871	0.258872	0.124	0.094	1
CCT8	0.170449	0.264926	0.129	0.101	1
LGALS3BP	0.179546	0.308443	0.119	0.093	1
RPS15A	0.194147	0.318777	0.352	0.345	1
REEP5	0.194361	0.277855	0.21	0.187	1
RBP4	0.197768	0.434519	0.548	0.588	1
STARD10	0.198589	0.257891	0.119	0.094	1
ATP5G3	0.21017	0.253548	0.195	0.17	1
LMAN2	0.211502	0.290055	0.157	0.131	1
GBAS	0.212045	0.287588	0.114	0.091	1
SHFM1	0.216078	0.257883	0.357	0.35	1
COX14	0.224642	0.278386	0.167	0.142	1
SLC25A6	0.228194	0.275607	0.314	0.311	1
HADH	0.230565	0.263111	0.305	0.291	1
SEPW1	0.238004	0.275891	0.171	0.149	1
NDUFAB1	0.248852	0.262827	0.205	0.185	1
SCGB2A1	0.254192	0.271905	0.19	0.165	1
RABAC1	0.264055	0.263189	0.276	0.264	1
ATP6V1D	0.265592	0.284517	0.157	0.137	1
CTTN	0.26803	0.269871	0.133	0.112	1
C1orf122	0.279722	0.255998	0.248	0.226	1
COL4A3BP	0.281222	0.266035	0.129	0.109	1
VKORC1	0.310546	0.304007	0.21	0.192	1
SLC3A2	0.338126	0.268755	0.224	0.207	1
ANP32A	0.385174	0.257251	0.143	0.129	1
AP2M1	0.407829	0.254201	0.133	0.119	1
DNAJC12	0.433385	0.320828	0.229	0.23	1
2020-09-15	0.441074	0.25307	0.171	0.16	1
VIM	0.806191	0.250394	0.119	0.134	1

## Sheet: Beta2
	p_val	avg_logFC	pct.1	pct.2	p_val_adj
PCSK2	2.87e-48	1.45371	0.99	0.756	5.74e-44
XBP1	1.1e-47	1.57169	0.974	0.732	2.2e-43
SST	2.19e-45	0.617909	0.944	0.341	4.39e-41
GCG	7.35e-40	1.0457	0.99	0.634	1.47e-35
PCSK1N	9.2e-39	1.35008	0.948	0.628	1.84e-34
PCSK1	2.49e-37	1.00515	0.993	0.915	4.99e-33
TTR	6.32e-19	0.344613	0.997	0.951	1.26e-14
B2M	3.02e-14	0.63707	0.885	0.756	6.05e-10
MT-ATP6	2.29e-10	0.389924	0.977	0.902	4.59e-06
MT-ND3	3.77e-10	0.600525	0.715	0.457	7.54e-06
SYNE2	2.23e-09	-0.82151	0.246	0.5	4.46e-05
MT-ND4	3.86e-09	0.357172	0.961	0.963	7.72e-05
MTRNR2L1	1.17e-08	-0.740196	0.098	0.311	0.000233934
NDUFA13	1.97e-08	0.955036	0.252	0.049	0.000393767
PPY	2.03e-08	-1.00877	0.266	0.049	0.000406794
MALAT1	2.67e-08	-0.331475	1	1	0.000533684
GOLGB1	2.93e-08	-0.604043	0.364	0.616	0.000586921
CD99	6.04e-08	0.531266	0.702	0.524	0.00120805
DNAJC8	6.86e-08	-0.634501	0.154	0.378	0.00137225
TTC3	1.28e-07	-0.402176	0.557	0.75	0.002563
CDC5L	2.07e-07	-0.468904	0.157	0.39	0.00414449
AKAP9	2.3e-07	-0.533966	0.462	0.671	0.00459739
HSP90B1	9.5e-07	-0.498799	0.856	0.915	0.0189978
MARS	1.1e-06	-0.626395	0.066	0.22	0.0220723
ALDH1A1	1.32e-06	0.541717	0.593	0.445	0.0264121
HSP90AB1	1.34e-06	-0.34439	0.898	0.957	0.026847
DST	1.42e-06	-0.512781	0.308	0.549	0.028491
STX17	1.73e-06	-0.509616	0.01	0.104	0.0346078
EEF1A1	2.14e-06	0.517596	0.597	0.39	0.0427231
SON	3.69e-06	-0.510617	0.485	0.677	0.0737748
HLA-A	3.84e-06	0.469903	0.702	0.561	0.0767362
RAB3B	8.12e-06	-0.429242	0.384	0.598	0.162408
RIOK3	1.19e-05	-0.590181	0.052	0.177	0.238498
GAP43	1.46e-05	-0.519952	0.059	0.189	0.292781
TAX1BP1	1.55e-05	-0.518358	0.279	0.488	0.310381
MT-TP	1.64e-05	0.648518	0.164	0.03	0.327683
MLEC	1.88e-05	-0.488794	0.138	0.311	0.376159
RIF1	2.03e-05	-0.529895	0.043	0.159	0.405523
BOD1L1	2.05e-05	-0.367833	0.075	0.22	0.409458
SNW1	2.99e-05	-0.500298	0.108	0.262	0.598122
TMSB4X	3.14e-05	0.455988	0.57	0.421	0.627829
MPHOSPH6	4.08e-05	-0.491895	0.043	0.152	0.815854
MGEA5	4.6e-05	-0.50629	0.072	0.201	0.91951
MTRNR2L2	4.74e-05	-0.593091	0.295	0.451	0.94903
RDX	4.75e-05	-0.474249	0.131	0.287	0.950227
CD82	4.94e-05	0.577603	0.174	0.043	0.98901
SLC4A1AP	4.97e-05	-0.555176	0.062	0.183	0.994945
NUCB1	5.03e-05	0.638951	0.161	0.037	1
CDC42BPB	5.69e-05	-0.440931	0.075	0.207	1
LONP2	5.88e-05	-0.42886	0.075	0.207	1
MCFD2	6.06e-05	-0.488526	0.082	0.213	1
CHD9	6.77e-05	-0.436379	0.115	0.268	1
TTC19	7.15e-05	-0.52387	0.089	0.22	1
DNAH5	8.24e-05	-0.491355	0.046	0.152	1
RABEP1	9.26e-05	-0.53597	0.069	0.189	1
SERPINA1	0.000106887	0.373942	0.285	0.116	1
THRAP3	0.000131084	-0.47858	0.111	0.25	1
TOP2B	0.000133423	-0.424515	0.062	0.177	1
SBDS	0.000137361	-0.375789	0.157	0.323	1
REG1A	0.000138288	0.644419	0.108	0.012	1
DNTTIP2	0.00014083	-0.436446	0.121	0.262	1
RPS9	0.000144312	0.405464	0.623	0.488	1
SLC7A2	0.000145355	0.484698	0.397	0.238	1
CCDC109B	0.000148408	-0.497767	0.03	0.116	1
GLS	0.000149983	0.673531	0.138	0.03	1
CDC73	0.000152619	-0.500417	0.033	0.122	1
RPLP2	0.000157731	0.311893	0.669	0.555	1
HOOK3	0.000158113	-0.382319	0.082	0.207	1
TDG	0.000162399	-0.443596	0.043	0.14	1
DYNC1I1	0.000163991	-0.479518	0.039	0.134	1
SRRM1	0.000164647	-0.485899	0.177	0.341	1
CCT5	0.00017011	-0.531397	0.111	0.244	1
TMSB10	0.000173005	0.469027	0.413	0.256	1
RPL27A	0.000174472	0.348597	0.652	0.591	1
GNAI3	0.000175091	-0.40549	0.023	0.104	1
RSF1	0.000179309	-0.413412	0.243	0.427	1
RPS27A	0.000190073	0.315173	0.774	0.628	1
U2SURP	0.000204303	-0.433258	0.125	0.262	1
HLA-B	0.000211471	0.580736	0.302	0.146	1
SMEK1	0.000212741	-0.373963	0.033	0.122	1
CEP164	0.000218776	-0.388461	0.03	0.116	1
CDK11B	0.000220603	-0.336176	0.026	0.11	1
PDIA6	0.000223724	-0.443816	0.289	0.47	1
ABCA5	0.000225583	-0.375652	0.079	0.201	1
EMC10	0.000231915	0.613095	0.272	0.128	1
RPS12	0.000233721	0.375589	0.597	0.457	1
USMG5	0.000239749	0.44999	0.4	0.238	1
GOSR1	0.000256136	-0.45235	0.062	0.171	1
SRPR	0.000257156	-0.45341	0.23	0.384	1
CPE	0.000283884	-0.269331	0.948	0.963	1
CWC15	0.000287121	-0.383412	0.141	0.287	1
MAP1B	0.00030678	-0.357937	0.518	0.659	1
EDARADD	0.000333066	-0.433971	0.072	0.183	1
SREK1	0.000366699	-0.465515	0.115	0.244	1
CFC1	0.000370635	0.367762	0.593	0.482	1
COPS8	0.000370807	-0.419577	0.03	0.11	1
TLN1	0.000382131	-0.465845	0.125	0.256	1
PIAS1	0.000394926	-0.428803	0.036	0.122	1
MT-ATP8	0.000402893	0.313935	0.816	0.659	1
KIAA1715	0.000409722	-0.373718	0.039	0.128	1
AKAP17A	0.000413978	-0.385983	0.036	0.122	1
NOL8	0.000448831	-0.363686	0.039	0.128	1
RPL30	0.000468859	0.402992	0.521	0.39	1
PA2G4	0.000497928	-0.488212	0.102	0.22	1
FAM204A	0.00051009	-0.385895	0.072	0.183	1
CHD4	0.000519093	-0.339993	0.236	0.415	1
LMAN1	0.000528347	-0.384387	0.341	0.512	1
NDUFB9	0.000666978	-0.385896	0.325	0.476	1
SETD2	0.000704183	-0.459994	0.082	0.189	1
YTHDF2	0.000714265	-0.36935	0.052	0.146	1
C19orf77	0.000730466	0.604086	0.177	0.067	1
EBAG9	0.000750092	-0.409155	0.072	0.177	1
GLIS3	0.000778203	-0.415202	0.043	0.128	1
ZBTB20	0.000798592	-0.337774	0.043	0.128	1
KIF1A	0.000831936	-0.380399	0.174	0.311	1
C15orf57	0.000921288	-0.382399	0.033	0.11	1
CLPTM1L	0.000956541	0.526253	0.19	0.079	1
MYT1L	0.000960657	-0.457615	0.052	0.14	1
UBXN4	0.00099437	-0.267576	0.416	0.585	1
XRCC5	0.00100905	-0.42029	0.223	0.36	1
SCFD1	0.00107509	-0.337289	0.121	0.244	1
PARP1	0.00109338	-0.364015	0.207	0.354	1
ANKRD11	0.00110917	-0.40008	0.177	0.311	1
BBX	0.00111512	-0.397337	0.21	0.341	1
RAN	0.00113957	-0.39301	0.164	0.299	1
TMEM205	0.00121836	-0.375495	0.157	0.287	1
PCMTD1	0.00124203	-0.316165	0.062	0.159	1
COX8A	0.00125035	0.501488	0.403	0.299	1
COPB1	0.00130189	-0.266818	0.18	0.329	1
JTB	0.00130971	-0.362085	0.216	0.348	1
YBX1	0.00132954	-0.321761	0.351	0.524	1
AP3B1	0.00134772	-0.483664	0.203	0.341	1
USP8	0.00140578	-0.413365	0.108	0.22	1
COX7C	0.00140781	0.274199	0.502	0.384	1
BHLHE41	0.00141129	-0.346535	0.056	0.146	1
WBSCR22	0.0014318	-0.414729	0.177	0.305	1
AHI1	0.0014757	-0.306521	0.262	0.433	1
MARK3	0.00148088	-0.352694	0.049	0.134	1
ARGLU1	0.00152162	-0.33084	0.128	0.25	1
SMARCA1	0.00160659	-0.275595	0.282	0.439	1
PCM1	0.00161934	-0.351253	0.249	0.402	1
TXNL1	0.00182189	-0.32515	0.102	0.213	1
TUBA1A	0.00182538	0.276905	0.633	0.53	1
DRG1	0.00184997	-0.413602	0.052	0.134	1
MEG3	0.00186423	-0.313222	0.495	0.652	1
RNMT	0.0019073	-0.401421	0.033	0.104	1
ARL6IP5	0.00191734	-0.29441	0.203	0.354	1
SPINK1	0.001923	0.567969	0.111	0.03	1
ASH1L	0.00193114	-0.352104	0.138	0.256	1
RAB3GAP1	0.00193139	-0.318973	0.059	0.146	1
NENF	0.00195248	-0.4437	0.272	0.409	1
EPB41	0.00196514	-0.407504	0.033	0.104	1
CENPC	0.00198873	-0.302661	0.033	0.104	1
TUSC3	0.00201743	0.379085	0.275	0.152	1
EBNA1BP2	0.00205924	-0.41655	0.069	0.159	1
FKBP3	0.00217341	-0.437606	0.187	0.317	1
CHD7	0.00217359	-0.414277	0.098	0.201	1
HLA-C	0.00231763	0.418067	0.446	0.348	1
EMC3	0.00232224	-0.498643	0.075	0.165	1
PHF3	0.00233825	-0.320801	0.095	0.201	1
TMEM87A	0.00234333	-0.423612	0.085	0.183	1
NDUFS2	0.00243272	-0.392379	0.075	0.165	1
GCC2	0.0024607	-0.281298	0.184	0.317	1
DAZAP2	0.00253566	-0.342109	0.049	0.128	1
ARL3	0.00256108	-0.282059	0.167	0.299	1
FLOT1	0.0025801	-0.392121	0.098	0.195	1
SF3B1	0.00261223	-0.395832	0.148	0.268	1
MDH1	0.00266692	-0.343346	0.125	0.238	1
ATP1B3	0.00268189	-0.300008	0.049	0.128	1
RPN2	0.00270011	-0.33012	0.269	0.402	1
RBBP6	0.00278668	-0.277663	0.089	0.189	1
CEP290	0.00278741	-0.274012	0.056	0.14	1
ERH	0.00283732	0.360344	0.102	0.024	1
BRD2	0.00294856	-0.325798	0.111	0.226	1
STXBP3	0.00298737	-0.390819	0.036	0.104	1
NDUFA6	0.00301061	-0.502899	0.174	0.287	1
ENO1	0.00302498	-0.300073	0.43	0.591	1
CA11	0.0031153	-0.323778	0.043	0.116	1
MEA1	0.00322047	-0.32547	0.059	0.14	1
TMED6	0.00324918	-0.288644	0.066	0.152	1
FAM73A	0.00326717	-0.306467	0.043	0.116	1
GLRX3	0.00328221	-0.35447	0.056	0.134	1
CPNE1	0.00330638	-0.361109	0.036	0.104	1
PSMB1	0.0034761	-0.388042	0.305	0.439	1
PAFAH1B1	0.00362834	-0.350182	0.111	0.213	1
ATP1B1	0.00365466	-0.315425	0.364	0.494	1
CAPRIN1	0.00368688	-0.384419	0.069	0.152	1
EFCAB14	0.00381752	-0.283987	0.062	0.146	1
EAPP	0.00382496	-0.359016	0.056	0.134	1
DDOST	0.00383964	-0.395663	0.131	0.238	1
CEP350	0.00386664	-0.337012	0.115	0.22	1
RPL36AL	0.00386762	-0.261753	0.456	0.622	1
CSNK1A1	0.00387305	-0.441472	0.111	0.207	1
ABCC8	0.00395576	-0.263398	0.557	0.683	1
ECH1	0.00403895	-0.40256	0.141	0.25	1
SRSF11	0.0040875	-0.339151	0.341	0.463	1
REV1	0.00412757	-0.386586	0.046	0.116	1
PRPF4B	0.00453431	-0.277184	0.164	0.287	1
IQGAP1	0.00471063	-0.27271	0.249	0.39	1
PSMB5	0.00471716	-0.36409	0.262	0.402	1
RNPS1	0.00477979	-0.301321	0.052	0.128	1
HNRNPU	0.00481483	-0.309409	0.416	0.549	1
DNM1L	0.00485157	-0.296368	0.089	0.183	1
FAM98A	0.00489019	-0.414063	0.092	0.183	1
PALLD	0.00518783	0.435816	0.21	0.116	1
CTSD	0.00518989	0.49644	0.174	0.085	1
PCLO	0.0053679	-0.307014	0.161	0.274	1
MBTPS1	0.00550137	-0.316912	0.095	0.189	1
ATP6V1D	0.00554765	-0.46527	0.19	0.299	1
SMS	0.00579756	0.428565	0.102	0.03	1
ESD	0.00595775	-0.300007	0.128	0.232	1
ZC3H14	0.00597664	-0.348695	0.072	0.152	1
CTC-425F1.4	0.00614367	-0.360371	0.039	0.104	1
TM4SF4	0.00616123	0.309782	0.334	0.207	1
MPC1	0.00618055	-0.287352	0.043	0.11	1
CCDC104	0.00623442	-0.318434	0.151	0.256	1
CLIP1	0.00623597	-0.340352	0.148	0.256	1
MLXIPL	0.00626366	-0.413721	0.193	0.299	1
NARS	0.00633467	-0.298887	0.154	0.268	1
RPL26	0.00634474	0.441762	0.282	0.189	1
USP48	0.00651792	-0.322384	0.075	0.159	1
GCLM	0.00660636	0.484756	0.17	0.085	1
CEP63	0.00677062	-0.318151	0.056	0.128	1
DCTN3	0.00692808	-0.378148	0.092	0.177	1
ISCU	0.00694257	-0.262	0.19	0.311	1
PLCXD3	0.00706107	-0.307424	0.22	0.348	1
RPS21	0.00708341	0.279725	0.58	0.494	1
COX6A1	0.00710298	0.360649	0.456	0.36	1
CBX1	0.00713934	-0.337029	0.082	0.165	1
CAST	0.00718131	-0.339835	0.252	0.378	1
CDK5RAP3	0.00734591	-0.47434	0.069	0.14	1
FAM46A	0.00737634	-0.277314	0.134	0.238	1
HOOK2	0.00739672	-0.295802	0.131	0.238	1
MRFAP1L1	0.00768535	-0.298798	0.069	0.146	1
RPS28	0.00770581	0.405585	0.157	0.073	1
NDUFA12	0.00773493	-0.302414	0.098	0.189	1
AP2M1	0.00785693	-0.308923	0.095	0.183	1
KTN1	0.00803861	-0.275256	0.538	0.628	1
SUCO	0.0080642	-0.285237	0.098	0.189	1
VGF	0.00808811	0.480491	0.259	0.159	1
UXT	0.00811555	-0.324383	0.125	0.22	1
TMEM246	0.00816303	-0.294363	0.052	0.122	1
PSMD12	0.00826433	-0.428626	0.062	0.134	1
PPAPDC1B	0.00835034	-0.380436	0.138	0.238	1
EIF2B3	0.00838971	-0.312766	0.066	0.14	1
NUB1	0.00862029	-0.275978	0.098	0.189	1
PPP1R1A	0.00907421	0.255308	0.544	0.445	1
C21orf58	0.00909396	-0.338457	0.075	0.152	1
HSPA5	0.00919443	-0.64311	0.616	0.683	1
FAM229B	0.00934623	-0.415542	0.056	0.122	1
DAAM1	0.00941423	-0.281804	0.167	0.28	1
SAMD11	0.00957947	-0.354289	0.21	0.329	1
UGP2	0.00968803	-0.305968	0.075	0.152	1
CIB1	0.0096924	-0.396149	0.079	0.152	1
TOX4	0.00976466	-0.306853	0.075	0.152	1
EIF3D	0.0100616	-0.360723	0.059	0.128	1
PPP1R9A	0.0100767	-0.380234	0.075	0.152	1
MKKS	0.0101252	-0.365642	0.072	0.146	1
XPA	0.0101333	-0.267492	0.092	0.177	1
PDK4	0.0101812	0.407943	0.177	0.091	1
ALDH9A1	0.0102763	-0.326638	0.089	0.171	1
UBA5	0.0102806	-0.327363	0.059	0.128	1
UGGT2	0.0104504	-0.280664	0.046	0.11	1
TMED4	0.0107084	-0.422073	0.141	0.238	1
CTSA	0.0110223	0.343637	0.2	0.11	1
ILF3	0.0112068	-0.293504	0.184	0.293	1
RSRC1	0.0114406	-0.324501	0.059	0.128	1
MTRNR2L12	0.0115748	-0.38398	0.538	0.585	1
PSMA5	0.0116161	-0.347765	0.066	0.134	1
TGFBR3	0.0117985	-0.284667	0.056	0.122	1
TROVE2	0.0119105	-0.295902	0.069	0.14	1
SMC1A	0.0119583	-0.378763	0.069	0.14	1
MINOS1	0.0120792	0.44388	0.2	0.116	1
GPATCH4	0.0121948	-0.319737	0.072	0.146	1
UBL5	0.0122861	0.266578	0.41	0.311	1
FNBP1L	0.0122915	-0.35083	0.131	0.226	1
SEMA5A	0.0123469	-0.280463	0.069	0.14	1
RHOBTB3	0.0123565	-0.253584	0.2	0.311	1
PDAP1	0.0123955	-0.300231	0.193	0.299	1
RAB26	0.0124364	-0.37434	0.052	0.116	1
PSMD14	0.012497	-0.329426	0.079	0.152	1
CWC22	0.012515	-0.260703	0.043	0.104	1
TNFRSF12A	0.0126833	0.443743	0.115	0.049	1
SMARCA2	0.0127722	-0.296108	0.279	0.402	1
RGS4	0.0131491	0.435518	0.177	0.098	1
HDAC1	0.0133117	-0.267905	0.056	0.122	1
HDAC2	0.0136507	-0.255831	0.105	0.189	1
CEP57	0.0137529	-0.30888	0.082	0.159	1
KMT2A	0.0139017	-0.29737	0.111	0.201	1
TPR	0.0139752	-0.311262	0.19	0.293	1
COX20	0.0140847	-0.273569	0.111	0.201	1
GTF2F1	0.0142119	-0.32585	0.128	0.213	1
FNDC3A	0.0142545	-0.277409	0.115	0.201	1
VPS41	0.014293	-0.272225	0.069	0.14	1
PNISR	0.0143023	-0.256748	0.252	0.372	1
MBNL2	0.0145396	-0.292255	0.049	0.11	1
NBEA	0.014705	-0.262609	0.144	0.244	1
ATP5G1	0.0148241	-0.317425	0.167	0.262	1
NHP2	0.0148981	-0.338888	0.131	0.22	1
ARID4B	0.0153609	-0.312712	0.19	0.293	1
ADCYAP1	0.015594	-0.284822	0.111	0.195	1
TPM4	0.0156956	0.434686	0.167	0.091	1
UNC13A	0.0159153	-0.316685	0.141	0.232	1
SPG21	0.0159274	-0.282567	0.089	0.165	1
UCHL5	0.0159997	-0.289289	0.066	0.134	1
GSTO2	0.0160497	-0.258053	0.052	0.116	1
PLD3	0.0160553	0.46299	0.151	0.079	1
CFL1	0.0161015	0.410213	0.262	0.177	1
GADD45A	0.0165237	-0.295084	0.046	0.104	1
EWSR1	0.0165306	-0.264008	0.131	0.22	1
SVIP	0.0167547	-0.276283	0.249	0.372	1
TNRC6A	0.0169607	-0.340575	0.118	0.201	1
PPM1G	0.0171433	0.401828	0.19	0.11	1
RPS27	0.017197	-0.254588	0.42	0.549	1
LOXL4	0.0183383	0.377417	0.131	0.061	1
PDX1	0.0186586	-0.319797	0.105	0.183	1
GC	0.0186626	0.269152	0.148	0.073	1
GARS	0.0187341	-0.312985	0.144	0.232	1
SOD1	0.018941	-0.251984	0.259	0.366	1
RUFY1	0.0190315	-0.405359	0.052	0.11	1
ACBD3	0.0191524	-0.257031	0.098	0.177	1
MAP1LC3A	0.0193116	0.343524	0.105	0.043	1
HMGN3	0.019513	0.365777	0.223	0.14	1
BAZ1B	0.0199048	-0.281672	0.174	0.268	1
EIF3M	0.0201234	-0.273934	0.082	0.152	1
HAX1	0.0203674	-0.281741	0.105	0.183	1
SREBF1	0.0204259	-0.284017	0.111	0.195	1
KIF3B	0.0211357	0.331262	0.266	0.177	1
KIAA1107	0.0217523	-0.309655	0.056	0.116	1
PSMB3	0.0217935	-0.322287	0.216	0.317	1
KAT2B	0.0220392	0.351282	0.102	0.043	1
EIF3I	0.0222477	-0.353997	0.108	0.183	1
PDLIM5	0.0226588	-0.407095	0.095	0.165	1
RAB18	0.0228763	0.344661	0.111	0.049	1
IGFBP7	0.0229757	0.368145	0.249	0.165	1
PRPF38B	0.0234217	-0.297436	0.121	0.201	1
PSMB7	0.0236308	-0.389959	0.141	0.22	1
MTDH	0.0238987	-0.33529	0.272	0.372	1
FRA10AC1	0.0240278	-0.272623	0.082	0.152	1
SLC7A8	0.0240487	0.324406	0.377	0.293	1
PDCD6	0.0250335	-0.315172	0.085	0.152	1
HMGB1	0.0254826	-0.271615	0.436	0.537	1
SCAF11	0.0260564	0.39441	0.233	0.165	1
CCND2	0.0271397	-0.295037	0.075	0.14	1
HNRNPH1	0.0271893	-0.317737	0.134	0.213	1
EID1	0.0273591	-0.283597	0.489	0.591	1
RARS	0.0288646	-0.293705	0.092	0.165	1
SF3B5	0.0290569	-0.30928	0.17	0.256	1
KRTCAP2	0.0292888	0.337367	0.279	0.201	1
TRIM2	0.0294391	-0.272444	0.105	0.177	1
TMEM165	0.0295111	0.324507	0.108	0.049	1
CASR	0.0299709	-0.306974	0.141	0.22	1
ANKLE2	0.029977	-0.262652	0.059	0.116	1
CRELD2	0.0300404	-0.374724	0.102	0.171	1
PRUNE2	0.0307202	-0.304461	0.115	0.189	1
BRK1	0.0317438	-0.29973	0.157	0.238	1
PFN1	0.0320664	0.343056	0.22	0.146	1
RNF181	0.0323881	-0.26213	0.095	0.165	1
INA	0.0325336	-0.263883	0.082	0.146	1
NLRP1	0.0326017	-0.373646	0.148	0.22	1
HSPD1	0.0326683	-0.267124	0.318	0.415	1
PRNP	0.0328085	0.349725	0.144	0.079	1
PLEKHM2	0.0330797	-0.303015	0.102	0.171	1
EIF3G	0.0336265	-0.287019	0.066	0.122	1
C1orf43	0.0336485	-0.295799	0.115	0.183	1
PPL	0.0339562	0.377169	0.167	0.104	1
MRPL27	0.0340308	-0.297228	0.069	0.128	1
TMX4	0.0341732	-0.271493	0.272	0.366	1
NME3	0.0343196	0.305898	0.121	0.061	1
CCNI	0.0351014	0.26884	0.475	0.439	1
SPRYD3	0.0366767	0.42969	0.125	0.067	1
PSMA4	0.0370275	-0.296283	0.19	0.274	1
MAP4K5	0.0374996	-0.297724	0.052	0.104	1
SARS	0.0378992	-0.251305	0.249	0.348	1
ARPC2	0.0379882	-0.404662	0.266	0.354	1
RAB11FIP1	0.0381952	-0.292914	0.118	0.195	1
FAM60A	0.038834	-0.256033	0.056	0.11	1
CDC42	0.0399735	0.366703	0.252	0.177	1
RHOA	0.0401815	0.311796	0.275	0.201	1
TSPYL2	0.0414617	-0.252719	0.161	0.244	1
APCDD1L-AS1	0.0420912	-0.310934	0.085	0.146	1
ARCN1	0.0422939	-0.327042	0.085	0.146	1
MRPL1	0.0436497	-0.257748	0.052	0.104	1
EXOSC8	0.0437573	-0.279369	0.062	0.116	1
DHX16	0.0439562	-0.282609	0.059	0.11	1
SYAP1	0.0446711	-0.258029	0.125	0.195	1
ACIN1	0.0447279	-0.270531	0.157	0.244	1
DICER1	0.0454404	-0.268998	0.062	0.116	1
PQBP1	0.0462375	-0.283903	0.082	0.14	1
NBPF1	0.0473059	-0.259822	0.059	0.11	1
SRA1	0.0496935	-0.289128	0.089	0.146	1
ABR	0.0498513	0.292775	0.102	0.049	1
PLAGL1	0.0502124	0.359915	0.108	0.055	1
CMTM6	0.0508986	0.308643	0.131	0.073	1
SCGB2A1	0.0519274	-0.309037	0.246	0.329	1
ST8SIA3	0.0529993	-0.281707	0.108	0.171	1
SUPT16H	0.053268	-0.256292	0.121	0.189	1
EMC4	0.0542189	-0.28144	0.111	0.177	1
INADL	0.0553992	-0.263624	0.066	0.116	1
AP2S1	0.0555546	0.337362	0.111	0.061	1
ERC1	0.0561744	-0.313594	0.085	0.14	1
C19orf10	0.056816	0.34359	0.207	0.146	1
CST3	0.0582081	0.257992	0.446	0.39	1
APLP1	0.0622382	0.351484	0.184	0.128	1
SUB1	0.0651345	0.269631	0.262	0.195	1
G6PC2	0.0657427	0.291648	0.252	0.183	1
ARL6IP1	0.0670057	0.278963	0.164	0.104	1
PSMA7	0.0675576	-0.268147	0.462	0.561	1
BRD8	0.0682312	-0.269184	0.102	0.159	1
NDUFB6	0.0698849	0.308562	0.19	0.128	1
COX5A	0.0711407	-0.322539	0.161	0.22	1
PTPRN2	0.0726861	0.380127	0.157	0.104	1
GPI	0.0735618	0.277582	0.174	0.116	1
C17orf89	0.0737658	0.335617	0.164	0.11	1
LINC00617	0.0741203	-0.281852	0.092	0.146	1
PSMD2	0.0742714	-0.290256	0.17	0.238	1
TMEM184A	0.0768991	0.365997	0.108	0.061	1
PDIA4	0.0771239	-0.291366	0.075	0.128	1
MRPS15	0.0772996	-0.317561	0.079	0.128	1
NDUFS7	0.0773707	-0.302648	0.164	0.226	1
CALM3	0.0775284	0.254819	0.279	0.213	1
C1D	0.0780976	0.28499	0.108	0.061	1
NME1-NME2	0.0781548	0.318637	0.157	0.104	1
CDC37	0.0783391	0.336145	0.108	0.061	1
GIGYF2	0.0799941	-0.253018	0.128	0.189	1
DUSP26	0.0803368	-0.300756	0.085	0.134	1
RPN1	0.0805786	0.321848	0.216	0.159	1
CHMP3	0.0817163	0.267972	0.213	0.152	1
RPL23A	0.0822308	0.272725	0.433	0.384	1
DDB1	0.0839122	0.295651	0.115	0.067	1
CLTA	0.0875903	-0.295645	0.167	0.226	1
QPCT	0.088307	0.262098	0.443	0.39	1
CIR1	0.0884911	0.413576	0.164	0.116	1
LINC00116	0.0917158	0.252536	0.131	0.079	1
LDLRAP1	0.0938577	0.327544	0.118	0.073	1
NDUFB11	0.0959664	0.26798	0.321	0.268	1
CMC2	0.0987504	-0.257186	0.085	0.134	1
UFD1L	0.10212	-0.274228	0.102	0.152	1
WHSC1L1	0.102653	-0.272826	0.102	0.152	1
GNB2	0.106555	0.281479	0.138	0.091	1
SNF8	0.114357	-0.28005	0.082	0.128	1
CBX6	0.116544	0.258173	0.118	0.073	1
GPR56	0.121411	0.347178	0.2	0.152	1
CELF4	0.122603	0.374372	0.151	0.11	1
APP	0.125413	0.30957	0.338	0.293	1
NCOR2	0.125964	0.251654	0.17	0.122	1
CAMK2B	0.12663	0.27616	0.148	0.104	1
RPS27L	0.133269	0.343846	0.21	0.165	1
MAFB	0.138845	0.260283	0.275	0.232	1
C9orf16	0.139645	0.256357	0.105	0.067	1
H2AFJ	0.143082	0.267432	0.148	0.104	1
SMIM22	0.148353	0.2805	0.236	0.189	1
MOB1B	0.148729	0.281248	0.118	0.079	1
USO1	0.14964	0.264375	0.187	0.14	1
HSBP1	0.149809	0.277788	0.292	0.244	1
CPLX2	0.149932	0.279345	0.151	0.11	1
LINC00493	0.15691	0.279433	0.131	0.091	1
CNTN1	0.164685	0.282666	0.151	0.11	1
PSMB6	0.168963	-0.257803	0.315	0.378	1
KCNQ1OT1	0.17836	0.259945	0.102	0.067	1
CALU	0.182484	0.292193	0.134	0.098	1
GOLIM4	0.193668	0.271432	0.111	0.079	1
RHBDD2	0.209236	0.257468	0.164	0.128	1
ANXA2	0.210078	-0.273921	0.203	0.256	1
MT2A	0.218107	-0.300822	0.075	0.11	1
SEC31B	0.220718	-0.252548	0.311	0.366	1
HNRNPC	0.224096	0.330844	0.239	0.213	1
BCAP31	0.226133	-0.260115	0.213	0.262	1
ASAH1	0.233092	0.288897	0.167	0.134	1
USP14	0.244484	0.313054	0.102	0.073	1
MAP3K13	0.257674	0.311009	0.144	0.116	1
MANF	0.268535	-0.313063	0.157	0.201	1
ARF1	0.289225	0.295444	0.256	0.232	1
TCEB1	0.299109	0.261497	0.174	0.146	1
SCD5	0.317534	0.273147	0.141	0.116	1
ARHGAP5	0.326987	0.283535	0.174	0.146	1
HSPE1	0.351161	0.257599	0.19	0.165	1
RBX1	0.355939	0.250925	0.144	0.122	1
SPP1	0.642452	-1.11304	0.197	0.195	1

## Sheet: Beta3
	p_val	avg_logFC	pct.1	pct.2	p_val_adj
MTRNR2L2	1.34565e-14	-1.2443	0.152	0.614	2.69224e-10
GCG	3.94875e-11	0.303045	0.992	0.868	7.90026e-07
MTRNR2L1	4.39855e-08	-0.700061	0.167	0.491	0.000880017
MALAT1	5.44117e-08	-0.274584	1	1	0.00108862
XBP1	2.20307e-07	0.925974	0.879	0.895	0.00440768
PCSK1	3.63877e-07	0.550754	0.962	0.956	0.00728008
MTRNR2L12	1.60072e-06	-0.792423	0.379	0.658	0.0320257
PCSK2	1.9168e-06	1.26193	0.902	0.877	0.0383495
PCSK1N	1.36446e-05	0.459506	0.97	0.921	0.272988
TTC17	1.43279e-05	-0.482624	0.189	0.447	0.286658
COX16	2.117e-05	-0.463211	0.364	0.667	0.423547
RBBP8	4.25419e-05	-0.293429	0.136	0.368	0.851135
LRP11	4.39972e-05	-0.409034	0.159	0.412	0.880252
PSIP1	4.40665e-05	-0.522145	0.182	0.421	0.881638
P2RX4	5.05701e-05	-0.330432	0.045	0.219	1
RPLP2	6.08858e-05	0.290781	0.939	0.921	1
SARS	7.94123e-05	-0.384838	0.5	0.772	1
MT-ND4	0.000100203	0.259034	1	0.991	1
RPS27	0.000111833	-0.350039	0.773	0.912	1
DNAJA1	0.000112472	-0.37697	0.636	0.842	1
IK	0.000121978	-0.463502	0.295	0.526	1
CD2AP	0.000151846	-0.37087	0.136	0.342	1
B2M	0.000167456	0.328704	0.97	0.93	1
SBNO1	0.000177452	-0.297696	0.159	0.386	1
PAK1IP1	0.000186953	-0.346065	0.061	0.228	1
RPL7L1	0.000203297	-0.327464	0.356	0.596	1
TTC3	0.000239345	-0.304533	0.78	0.904	1
EEF1A1	0.000247383	0.361825	0.871	0.833	1
RPS14	0.000281757	0.262947	0.947	0.965	1
RBM17	0.000303487	-0.27265	0.182	0.404	1
SPEN	0.000310122	-0.365178	0.197	0.404	1
SETX	0.00033895	-0.348507	0.144	0.342	1
SKIV2L2	0.000353267	-0.285341	0.174	0.386	1
CDC5L	0.000391593	-0.31925	0.348	0.596	1
PHF3	0.00040916	-0.399444	0.197	0.395	1
G0S2	0.000431112	-0.351901	0.227	0.456	1
FAM107B	0.000446975	-0.278402	0.038	0.175	1
RPS23	0.000450116	0.327326	0.886	0.93	1
MGMT	0.000463307	-0.327502	0.03	0.158	1
ANKRD36	0.000518503	-0.268276	0.182	0.386	1
MAGED1	0.000585893	-0.276472	0.386	0.614	1
ATPIF1	0.000619416	-0.318659	0.705	0.833	1
CHTOP	0.000698611	-0.275841	0.068	0.219	1
OFD1	0.000727142	-0.250021	0.167	0.36	1
SHOC2	0.000728621	-0.305377	0.28	0.518	1
SCAPER	0.000758869	-0.290757	0.121	0.298	1
COL27A1	0.000788907	-0.27297	0.121	0.307	1
CALCOCO2	0.000851105	-0.370221	0.258	0.482	1
PSMD2	0.000972819	-0.343084	0.318	0.535	1
GAPDH	0.00107609	0.292812	0.939	0.921	1
DST	0.00108061	-0.316467	0.508	0.719	1
MT-RNR1	0.00108267	-0.315011	0.833	0.947	1
RPL18A	0.00110925	-0.336797	0.523	0.675	1
CNKSR3	0.00110944	-0.346539	0.076	0.219	1
TPM1	0.00112283	-0.255176	0.402	0.614	1
RCN1	0.00112481	-0.303213	0.265	0.474	1
TMEM183A	0.00113281	-0.326281	0.076	0.219	1
POLR2J3	0.00114822	-0.257386	0.023	0.132	1
VCL	0.00115941	-0.296378	0.053	0.184	1
RPL27A	0.00116705	0.267247	0.939	0.895	1
CUL2	0.00135164	-0.294982	0.068	0.211	1
CPD	0.00140812	-0.273327	0.25	0.447	1
CFC1	0.00141978	0.329921	0.848	0.763	1
R3HCC1L	0.00147791	-0.263152	0.03	0.14	1
PSMA4	0.0014977	-0.279098	0.371	0.588	1
CSNK2A2	0.00151704	-0.263095	0.03	0.14	1
PEG10	0.00155111	-0.336434	0.326	0.535	1
KIAA1598	0.0016057	-0.295071	0.364	0.579	1
PHF20L1	0.00172257	-0.282331	0.205	0.386	1
GOLGB1	0.00177156	-0.251902	0.697	0.86	1
TFG	0.00187302	-0.252567	0.189	0.377	1
CDK11A	0.00194331	-0.252354	0.114	0.272	1
MT-RNR2	0.00199204	-0.427285	1	1	1
SDHB	0.00205616	-0.290102	0.182	0.36	1
TLN1	0.00211573	-0.253038	0.265	0.474	1
HLA-C	0.00215568	0.37427	0.712	0.614	1
SYNE2	0.00222447	-0.365507	0.515	0.702	1
PSMC1	0.00223278	-0.280516	0.235	0.421	1
ARHGEF9	0.0022973	-0.272783	0.174	0.351	1
EML4	0.00234396	-0.331779	0.144	0.307	1
PAF1	0.00237504	-0.368537	0.152	0.307	1
RPS20	0.00255198	0.316971	0.833	0.798	1
PDXDC1	0.00289165	-0.270889	0.25	0.456	1
GABARAPL1	0.00297889	-0.294778	0.091	0.228	1
CCDC104	0.00298239	-0.312038	0.326	0.526	1
TIPIN	0.00323748	-0.251578	0.03	0.132	1
GNG4	0.00326596	0.438656	0.667	0.596	1
ESF1	0.00329669	-0.337725	0.152	0.316	1
C10orf118	0.0034112	-0.268178	0.326	0.535	1
RARS	0.00341501	-0.315007	0.205	0.386	1
ZMYND8	0.00346713	-0.262431	0.258	0.456	1
CFDP1	0.00385535	-0.282232	0.341	0.544	1
CLU	0.00397671	-0.306208	0.864	0.939	1
TMEM181	0.0041833	-0.264693	0.152	0.316	1
CCDC12	0.00421166	-0.271226	0.205	0.377	1
CCDC137	0.00425121	-0.271764	0.091	0.219	1
CHD2	0.00448173	-0.282916	0.242	0.421	1
HEATR5B	0.00448442	-0.250348	0.038	0.14	1
SMARCA4	0.00450164	-0.30001	0.174	0.333	1
ADD1	0.00468273	-0.316729	0.136	0.281	1
TROVE2	0.0049098	-0.259255	0.129	0.272	1
RABL6	0.00493138	-0.273233	0.174	0.325	1
FAM60A	0.00508325	0.462661	0.326	0.193	1
HDDC2	0.00511559	-0.277746	0.152	0.298	1
RPS11	0.00535764	0.256329	0.939	0.912	1
VMP1	0.00548065	-0.290032	0.152	0.298	1
FUNDC2	0.00611022	-0.28698	0.273	0.43	1
EIF2A	0.00623473	-0.262791	0.174	0.325	1
TNRC6B	0.00627604	-0.326374	0.235	0.395	1
CD55	0.00636049	-0.27631	0.144	0.289	1
BTG2	0.00663067	-0.474831	0.197	0.342	1
HM13	0.00684338	-0.251148	0.212	0.395	1
NEMF	0.00693493	-0.346093	0.311	0.5	1
ZNF91	0.00718168	-0.256658	0.318	0.482	1
MRPL16	0.0072393	-0.350856	0.098	0.219	1
C19orf53	0.00748692	-0.290639	0.295	0.465	1
MPHOSPH8	0.00754515	-0.308698	0.379	0.544	1
UBR4	0.00762192	-0.297924	0.083	0.202	1
DIS3	0.00763249	-0.281538	0.068	0.175	1
HMGN2	0.00771396	-0.33645	0.561	0.772	1
PSMB3	0.00826495	-0.356631	0.515	0.667	1
SERPINB1	0.00852552	0.353423	0.348	0.211	1
SMIM4	0.00858656	-0.267102	0.28	0.447	1
SUMO3	0.00868663	0.338929	0.212	0.096	1
FAM98A	0.00915026	-0.342589	0.22	0.377	1
NAPA	0.00957697	-0.251122	0.295	0.474	1
ZNF462	0.00979633	-0.322291	0.083	0.193	1
PAK3	0.0102703	-0.256209	0.523	0.728	1
BPTF	0.010342	-0.28772	0.348	0.544	1
ZFAND6	0.0112574	-0.260752	0.242	0.404	1
SRP14	0.0112884	-0.253464	0.879	0.939	1
CTSA	0.0114185	-0.303438	0.265	0.412	1
DNAJB6	0.011921	-0.327566	0.197	0.342	1
ARID4B	0.0119408	-0.284372	0.341	0.526	1
WBP11	0.0123546	-0.315685	0.265	0.404	1
ALAS1	0.0135103	-0.250759	0.129	0.254	1
PPY	0.013874	-1.69672	0.348	0.219	1
UPF2	0.0142271	-0.266836	0.121	0.246	1
COX7C	0.0153123	0.305795	0.758	0.798	1
GATAD1	0.0157098	-0.257675	0.227	0.36	1
GNL3	0.0160383	-0.365052	0.447	0.588	1
MT1X	0.0160841	-0.491959	0.114	0.228	1
HEXA	0.0161632	-0.288175	0.227	0.368	1
PHF15	0.0162238	0.316378	0.144	0.053	1
EXOSC4	0.0174885	-0.312843	0.098	0.202	1
CENPB	0.0185012	0.279706	0.182	0.079	1
UCHL5	0.0188912	-0.252748	0.182	0.316	1
MTHFD2	0.0192219	-0.276589	0.098	0.202	1
TMEM37	0.0192641	-0.302499	0.167	0.298	1
C15orf57	0.0207768	-0.28969	0.121	0.228	1
FAM134A	0.0215091	-0.266922	0.076	0.167	1
PPP2R5E	0.0220841	-0.312554	0.152	0.272	1
VTI1B	0.0221537	-0.271877	0.28	0.43	1
DIDO1	0.0226511	-0.281761	0.114	0.219	1
MYH10	0.0237084	-0.329226	0.348	0.491	1
GNB2	0.024169	0.33834	0.394	0.281	1
FAM159B	0.0253174	-0.365562	0.53	0.719	1
TMEM80	0.0253615	0.297726	0.144	0.061	1
ZNF639	0.0254334	-0.291979	0.076	0.167	1
RIC3	0.0260468	-0.255926	0.152	0.272	1
RP11-300J18.3	0.0276801	-0.254935	0.083	0.175	1
DKC1	0.029114	-0.275376	0.189	0.307	1
PSMD6	0.0291892	0.290324	0.333	0.219	1
SURF6	0.0294563	-0.277039	0.159	0.263	1
GINM1	0.0300745	-0.275365	0.212	0.333	1
FBXO21	0.0307586	-0.279175	0.152	0.254	1
NDUFA8	0.0313165	-0.270345	0.242	0.377	1
TMEM179B	0.0320019	0.3474	0.25	0.149	1
C21orf33	0.0347393	0.426436	0.25	0.158	1
NDUFA11	0.0353515	0.329796	0.53	0.465	1
RAB30	0.0355278	0.403551	0.136	0.061	1
CCDC85B	0.0357221	0.298901	0.152	0.07	1
DANCR	0.0358605	0.281553	0.197	0.105	1
AGO3	0.0384653	-0.257568	0.189	0.307	1
PPP6R2	0.0390005	-0.25607	0.136	0.237	1
GOLT1B	0.0412896	0.278174	0.136	0.061	1
NDUFS6	0.0420903	0.333725	0.515	0.456	1
DIS3L	0.0421892	-0.269734	0.076	0.158	1
HSPA5	0.0425863	-0.259491	0.826	0.939	1
PRADC1	0.044094	0.252977	0.136	0.061	1
C4orf3	0.0449327	0.328909	0.417	0.351	1
ZZEF1	0.0458797	-0.263941	0.091	0.175	1
GS1-251I9.4	0.0461774	0.29993	0.447	0.368	1
RAD50	0.0469116	-0.251105	0.318	0.474	1
NARS	0.047069	-0.273678	0.447	0.588	1
BTF3	0.0471921	0.309232	0.53	0.447	1
OSGEP	0.0499757	-0.32017	0.144	0.237	1
WASF2	0.0535585	0.271994	0.28	0.193	1
DHX29	0.0548092	-0.256836	0.311	0.439	1
ACTR10	0.0570393	0.28226	0.311	0.219	1
DEGS1	0.0588089	0.314638	0.182	0.105	1
TMEM141	0.061181	0.287627	0.242	0.158	1
TXN	0.0644838	0.328619	0.636	0.675	1
SPINK1	0.0648167	0.295709	0.152	0.079	1
CLPTM1L	0.0669388	0.363211	0.227	0.149	1
RORC	0.0676064	-0.257332	0.098	0.175	1
KDELR1	0.071168	0.380077	0.485	0.421	1
NACA	0.0730155	0.25447	0.614	0.623	1
FAM173A	0.0746701	0.254109	0.303	0.219	1
ATG10	0.0759255	-0.254793	0.091	0.167	1
ABHD12	0.0760515	-0.266837	0.167	0.254	1
USP11	0.0766869	0.311321	0.364	0.281	1
SNAPC1	0.0822416	0.348572	0.174	0.105	1
DACH1	0.0834409	-0.251212	0.121	0.202	1
PSMC2	0.084741	0.266974	0.326	0.246	1
NUDT14	0.0857203	0.345457	0.167	0.096	1
PIAS4	0.0920694	0.253022	0.174	0.105	1
NAA10	0.0931956	0.263741	0.189	0.123	1
2020-09-15	0.0935095	0.277037	0.53	0.5	1
NUBP2	0.0935294	0.289947	0.152	0.088	1
VKORC1	0.0943927	0.254099	0.576	0.535	1
RABGGTA	0.0971795	0.284696	0.106	0.053	1
RHEB	0.0976459	0.255696	0.326	0.254	1
PRG4	0.0982085	-0.379003	0.167	0.254	1
RPS28	0.100669	0.304424	0.447	0.386	1
LRRFIP2	0.101341	0.29091	0.159	0.096	1
NEAT1	0.10553	-0.305382	0.258	0.342	1
RNASEH2C	0.113087	0.350041	0.311	0.237	1
ZNF146	0.116364	0.412955	0.227	0.167	1
CASP6	0.119597	-0.284443	0.068	0.123	1
GPX4	0.120633	0.268666	0.636	0.658	1
FGD5-AS1	0.12275	0.263	0.205	0.14	1
BSG	0.12297	0.321737	0.432	0.386	1
SPP1	0.124116	-0.496862	0.273	0.351	1
MT1E	0.126653	-0.37843	0.053	0.105	1
PTS	0.140157	0.330111	0.455	0.404	1
FAM127A	0.142651	0.333135	0.379	0.333	1
MSN	0.1433	0.30329	0.159	0.105	1
LONRF2	0.143461	0.251962	0.197	0.132	1
NPY	0.147528	0.445909	0.205	0.14	1
REG1A	0.15396	0.250367	0.121	0.07	1
B9D1	0.159537	0.347252	0.227	0.167	1
FRA10AC1	0.164053	0.304152	0.303	0.254	1
DNAL1	0.165969	0.261938	0.152	0.096	1
SLC7A2	0.169166	0.298798	0.523	0.482	1
CSTB	0.169273	0.262626	0.538	0.553	1
CHID1	0.173289	0.293802	0.265	0.211	1
DRAP1	0.176729	0.273247	0.273	0.211	1
INSM1	0.188411	0.326693	0.197	0.149	1
SNHG6	0.18933	0.267306	0.439	0.404	1
RAB4B	0.192986	0.257279	0.152	0.105	1
NMRK1	0.193054	0.259283	0.174	0.123	1
UBE2K	0.202139	0.27452	0.379	0.325	1
SEC14L1	0.202617	0.251172	0.152	0.105	1
MLF2	0.203007	0.270416	0.295	0.246	1
PLXNA2	0.203947	0.269463	0.182	0.132	1
RNH1	0.216741	0.256326	0.265	0.219	1
MBNL2	0.217404	0.260448	0.273	0.228	1
SYNCRIP	0.219441	0.278391	0.402	0.377	1
MINOS1	0.225034	0.321501	0.402	0.386	1
PI4KB	0.236501	0.27654	0.129	0.088	1
HIF1A	0.238289	0.352229	0.303	0.263	1
POLR2I	0.238919	0.310434	0.364	0.342	1
CRYBA2	0.247821	0.324345	0.492	0.491	1
RP11-620J15.3	0.248919	0.251258	0.189	0.14	1
WBSCR22	0.249725	0.311177	0.492	0.482	1
PRPS1	0.252391	0.293371	0.212	0.167	1
SRI	0.257647	0.279425	0.356	0.316	1
ABCE1	0.273566	0.290028	0.182	0.14	1
THUMPD2	0.279291	0.257977	0.114	0.079	1
NPDC1	0.290026	0.280824	0.561	0.588	1
RAB5A	0.292145	0.308381	0.227	0.193	1
VEGFA	0.294225	0.330059	0.371	0.368	1
IARS	0.295858	0.312339	0.22	0.184	1
ENAH	0.296021	0.335556	0.152	0.114	1
PPP6C	0.2989	0.250378	0.121	0.088	1
EIF1B	0.302253	0.289425	0.288	0.263	1
ASPH	0.306466	0.332018	0.394	0.386	1
TSG101	0.309861	0.290827	0.265	0.237	1
TMEM208	0.321314	0.270706	0.432	0.43	1
C21orf59	0.324701	0.273839	0.242	0.211	1
RBP4	0.324866	-0.353964	0.629	0.684	1
RIOK1	0.331198	0.307644	0.159	0.123	1
SF3B14	0.333655	0.302971	0.303	0.281	1
SUGP1	0.343843	0.256151	0.25	0.219	1
RPL22L1	0.353243	0.256566	0.144	0.114	1
FLNB	0.355539	0.283686	0.152	0.123	1
CCNL1	0.357571	0.253727	0.242	0.211	1
TM4SF4	0.369568	0.31625	0.303	0.272	1
CD81	0.378799	0.295395	0.508	0.535	1
PPP4C	0.382906	0.254296	0.174	0.149	1
AIP	0.390053	0.255284	0.197	0.167	1
CDKN1C	0.407637	0.325794	0.614	0.596	1
CREM	0.425256	0.284642	0.295	0.281	1
RBM23	0.425616	0.279372	0.295	0.272	1
LAMTOR1	0.456682	0.285014	0.333	0.333	1
TMEM14A	0.502332	0.348468	0.212	0.202	1
DNAJB9	0.555278	0.252973	0.348	0.351	1
NME3	0.586624	0.276443	0.273	0.281	1
CLIC1	0.596343	0.275388	0.424	0.456	1
DDX50	0.630986	0.250482	0.318	0.333	1
FBXL4	0.657819	0.261266	0.083	0.105	1
ETNK1	0.727374	0.344666	0.258	0.272	1
SERPINA1	0.732406	-0.505099	0.235	0.246	1
RGS16	0.799131	0.290231	0.53	0.596	1
RCAN3	0.832491	0.303996	0.288	0.316	1
MT2A	0.856198	-0.496587	0.144	0.149	1
IGFBP3	0.888458	0.253844	0.189	0.202	1
TNFRSF12A	0.963136	0.349549	0.235	0.263	1

## Sheet: Beta4
	p_val	avg_logFC	pct.1	pct.2	p_val_adj
GCG	2.21997e-16	-0.533874	0.944	1	4.4415e-12
DST	5.12667e-12	-0.670333	0.667	0.942	1.02569e-07
SST	1.87507e-11	-0.582381	0.778	0.975	3.75146e-07
DSP	1.05819e-09	-0.512218	0.878	0.975	2.11712e-05
AKAP9	2.24603e-09	-0.508817	0.744	0.975	4.49363e-05
SYNE2	4.94755e-09	-0.57663	0.656	0.925	9.89857e-05
GOLGA4	1.93012e-08	-0.467453	0.7	0.95	0.00038616
EIF1	7.03774e-07	0.345847	0.967	0.95	0.0140804
PCLO	1.54905e-06	-0.446966	0.489	0.767	0.0309918
PPM1L	1.88594e-06	-0.420484	0.167	0.458	0.0377321
CHD4	2.09703e-06	-0.362496	0.611	0.858	0.0419552
MAP1B	3.66202e-06	-0.298345	0.822	0.958	0.0732661
EIF3A	3.66304e-06	-0.364674	0.711	0.9	0.0732864
ARID4A	3.66693e-06	-0.367114	0.278	0.592	0.0733642
ZKSCAN1	3.76681e-06	-0.40094	0.711	0.892	0.0753625
ATP2A3	4.10708e-06	-0.397109	0.567	0.875	0.0821704
UBB	4.36616e-06	0.399545	0.967	0.95	0.0873537
MT-CYB	4.56629e-06	0.394542	1	1	0.0913578
FTH1	7.0531e-06	0.393924	0.967	0.967	0.141111
NEBL	7.9043e-06	-0.335318	0.167	0.433	0.158141
ANKRD11	9.5805e-06	-0.448816	0.344	0.625	0.191677
CBX6	9.65004e-06	-0.386987	0.344	0.608	0.193068
MALAT1	9.72711e-06	-0.308894	1	1	0.19461
CERK	1.13709e-05	-0.301033	0.6	0.842	0.227497
DYNC1H1	1.1576e-05	-0.415014	0.467	0.742	0.2316
TNRC6A	1.215e-05	-0.355097	0.389	0.642	0.243086
CDC42BPA	1.35296e-05	-0.303312	0.456	0.758	0.270686
QPCT	1.51099e-05	0.385796	0.967	0.933	0.302303
FNBP4	1.53691e-05	-0.438113	0.278	0.55	0.307489
PRUNE2	1.64228e-05	-0.382657	0.411	0.725	0.328572
NIPBL	1.66805e-05	-0.362847	0.456	0.75	0.333727
RGS16	1.80609e-05	-0.404583	0.844	0.942	0.361344
BPTF	1.98493e-05	-0.364256	0.544	0.8	0.397125
TXNIP	1.99892e-05	-0.334206	0.689	0.925	0.399924
PRRC2C	2.02679e-05	-0.443462	0.544	0.8	0.4055
ORAI2	2.13103e-05	-0.431842	0.344	0.6	0.426356
SMARCA1	2.63845e-05	-0.338782	0.656	0.842	0.527874
ASH1L	2.99222e-05	-0.340412	0.533	0.8	0.598653
MGST3	4.17426e-05	0.447982	0.722	0.583	0.835144
BOD1L1	4.75863e-05	-0.418268	0.289	0.533	0.952059
MAFA	5.25091e-05	-0.389614	0.533	0.792	1
WNT4	5.40281e-05	-0.323809	0.311	0.583	1
SNRNP70	6.68247e-05	-0.40698	0.4	0.65	1
BAIAP3	6.74533e-05	-0.315144	0.411	0.675	1
ATP6V1D	6.96661e-05	0.397993	0.711	0.558	1
ROCK2	6.99547e-05	-0.378726	0.322	0.575	1
REV3L	8.16981e-05	-0.329725	0.356	0.6	1
SRRM2	8.25948e-05	-0.383575	0.667	0.867	1
MT-ND3	8.48603e-05	0.382814	0.911	0.958	1
MT-CO2	8.83289e-05	0.270936	0.989	1	1
SEC61B	8.86956e-05	0.425212	0.844	0.8	1
FAM208A	8.89682e-05	-0.285345	0.133	0.358	1
BBX	9.63819e-05	-0.291047	0.544	0.783	1
RP11-977G19.5	9.75374e-05	-0.282818	0.056	0.258	1
SNHG14	9.87851e-05	-0.386642	0.478	0.683	1
KIF5B	0.000102188	-0.273226	0.711	0.908	1
TTC1	0.000102484	-0.304406	0.422	0.675	1
ATP5G3	0.000103625	0.412997	0.844	0.692	1
CHD9	0.000109368	-0.366343	0.422	0.692	1
HUWE1	0.000109712	-0.308376	0.267	0.5	1
IGF1R	0.000116854	-0.343729	0.256	0.483	1
PTOV1	0.000117697	-0.281897	0.278	0.558	1
ANKRD26	0.000121955	-0.308996	0.256	0.483	1
AGO3	0.000130003	-0.343057	0.244	0.492	1
RBCK1	0.000135827	-0.301871	0.189	0.433	1
MAPK1	0.000141304	-0.283809	0.122	0.358	1
CAMK2B	0.000148203	-0.327145	0.422	0.708	1
ACTN4	0.000149468	-0.318755	0.489	0.7	1
ERC1	0.000150599	-0.307938	0.222	0.475	1
SMARCA2	0.000154327	-0.33673	0.511	0.75	1
KIAA1244	0.000155436	-0.367837	0.622	0.817	1
PIK3C2A	0.000157847	-0.310779	0.278	0.542	1
ZMAT2	0.000161876	-0.298126	0.444	0.658	1
UNC13A	0.000162145	-0.31934	0.433	0.658	1
ODC1	0.000164144	-0.33846	0.267	0.517	1
TTC17	0.000180147	-0.357703	0.4	0.617	1
SLC7A2	0.000180531	-0.378023	0.644	0.858	1
PRDM2	0.000181791	-0.299097	0.1	0.3	1
PDIA6	0.000186174	0.369583	0.811	0.792	1
PNN	0.000193676	-0.34387	0.556	0.742	1
STK33	0.000195998	-0.31582	0.078	0.275	1
PTPRN	0.000200123	-0.27769	0.911	0.983	1
MPHOSPH8	0.000203827	-0.337113	0.556	0.8	1
MT-ND4	0.000215338	0.308993	1	0.975	1
ATP6V0E1	0.000219496	0.422195	0.8	0.65	1
SAFB2	0.000222356	-0.352322	0.411	0.667	1
VPS13C	0.000231937	-0.319977	0.6	0.783	1
MT-CO1	0.000269548	0.306965	1	1	1
NKTR	0.000284398	-0.356134	0.4	0.658	1
OST4	0.000289602	0.318048	0.733	0.583	1
C2CD4B	0.000319899	-0.282332	0.089	0.283	1
GIPR	0.000326346	-0.299407	0.244	0.492	1
TARDBP	0.000331184	-0.322641	0.356	0.567	1
MEG3	0.000381284	-0.267756	0.911	0.958	1
CAMK2N1	0.000397696	-0.367061	0.578	0.733	1
RBM47	0.000401735	-0.320652	0.378	0.6	1
MRPL48	0.000410384	0.278989	0.267	0.083	1
KIAA1377	0.000418254	-0.370803	0.411	0.6	1
PRRC2B	0.000434979	-0.279404	0.322	0.55	1
ANKRD36	0.000452273	-0.396614	0.4	0.592	1
MAN1A1	0.000459446	-0.316149	0.5	0.75	1
PARK7	0.000473488	0.322261	0.844	0.775	1
ARVCF	0.00047416	-0.267659	0.3	0.533	1
METAP2	0.000475923	-0.329639	0.522	0.733	1
ASAP1	0.000492691	-0.353721	0.356	0.583	1
ZC3H13	0.000493021	-0.326023	0.511	0.708	1
MT-ND4L	0.000538603	0.331569	0.9	0.875	1
ARPC2	0.000605563	0.377648	0.8	0.667	1
IQSEC1	0.000617845	-0.340045	0.233	0.45	1
HEBP2	0.000632003	-0.300746	0.322	0.55	1
INTU	0.000642905	-0.261911	0.1	0.292	1
OSTC	0.000643626	0.379945	0.689	0.583	1
CLPTM1L	0.00064856	-0.312661	0.244	0.467	1
FTL	0.000652331	0.289768	0.989	1	1
NRCAM	0.000656877	-0.269241	0.556	0.792	1
KMT2C	0.000664761	-0.303278	0.333	0.533	1
TMEM59	0.000664961	0.324621	0.944	0.925	1
CMIP	0.000689442	-0.343977	0.422	0.633	1
RABL6	0.000694105	-0.291332	0.222	0.45	1
B2M	0.000697572	0.351368	0.956	0.992	1
DENND4A	0.000710527	-0.315327	0.122	0.317	1
TTC14	0.000710934	-0.306195	0.3	0.542	1
DLG1	0.000717314	-0.337285	0.267	0.467	1
NEURL	0.00073861	-0.259987	0.4	0.625	1
RPL41	0.000754376	0.346084	0.889	0.917	1
ULK1	0.000787429	-0.273507	0.078	0.258	1
CCDC88C	0.000814823	-0.271479	0.133	0.325	1
N4BP2	0.000871758	-0.261144	0.167	0.358	1
ROCK1	0.000873873	-0.335103	0.444	0.683	1
TNRC6B	0.000886466	-0.327726	0.389	0.6	1
FAM13B	0.000889947	-0.312021	0.133	0.317	1
CYB5A	0.000892662	0.36787	0.467	0.258	1
CCNL2	0.000894737	-0.305932	0.344	0.583	1
STAT3	0.000917215	-0.311824	0.5	0.725	1
CELF3	0.000921501	-0.258208	0.3	0.517	1
RBM5	0.000931303	-0.342544	0.333	0.558	1
PRPF4B	0.000943109	-0.308468	0.467	0.692	1
ELAVL4	0.000951973	-0.305743	0.411	0.6	1
KMT2A	0.000962577	-0.321158	0.344	0.558	1
SGSM2	0.000971848	-0.283481	0.222	0.433	1
CHD3	0.000993468	-0.33363	0.422	0.608	1
AKAP11	0.00101794	-0.265551	0.333	0.558	1
ACLY	0.0010204	-0.320753	0.733	0.867	1
DNMT1	0.0010238	-0.320887	0.211	0.417	1
CD63	0.00103167	0.324891	0.956	0.942	1
ZC3H11A	0.00103339	-0.298074	0.4	0.617	1
TMEM258	0.00104879	0.357593	0.856	0.783	1
UBN2	0.00106393	-0.298716	0.222	0.417	1
HSF4	0.00109737	-0.266913	0.178	0.375	1
SORBS2	0.00110818	-0.313343	0.378	0.592	1
RP11-349A22.5	0.00113729	-0.350188	0.378	0.592	1
BAZ2A	0.00114847	-0.278804	0.322	0.517	1
CAST	0.00115689	-0.276809	0.556	0.75	1
TMEM181	0.00117848	-0.30042	0.233	0.433	1
TPR	0.00119749	-0.304558	0.589	0.783	1
TP53I13	0.00123703	-0.251388	0.189	0.392	1
MORF4L1	0.00124112	0.276445	0.844	0.842	1
SMDT1	0.0012741	0.343851	0.722	0.658	1
PCDH17	0.00128359	-0.261378	0.478	0.675	1
UNC80	0.00129087	-0.27423	0.511	0.692	1
RPL15	0.00131995	0.271049	0.978	0.95	1
SORL1	0.00132396	-0.301587	0.644	0.833	1
CAPZB	0.00134945	0.322394	0.8	0.708	1
VPS13A	0.00135396	-0.323589	0.444	0.6	1
CLTC	0.00135915	-0.272227	0.6	0.8	1
MT-RNR2	0.00137406	-0.293519	1	1	1
FRA10AC1	0.00139329	-0.259716	0.244	0.442	1
ZNF638	0.0013945	-0.289334	0.533	0.7	1
ATP6V1G1	0.00150001	0.284968	0.9	0.808	1
GOLGB1	0.00150932	-0.328207	0.811	0.933	1
CTNNB1	0.00153938	-0.2541	0.333	0.533	1
NSMF	0.00154708	-0.297118	0.256	0.45	1
MIDN	0.00158053	-0.28008	0.133	0.308	1
DHRS7	0.00158768	0.302669	0.811	0.758	1
UTRN	0.00166375	-0.251316	0.189	0.417	1
SKP1	0.00166761	0.283659	0.856	0.858	1
MFSD6	0.00169438	-0.307752	0.244	0.433	1
COL27A1	0.0017491	-0.304969	0.378	0.575	1
CRMP1	0.00175656	-0.264159	0.167	0.342	1
UBR5	0.00179431	-0.304426	0.233	0.417	1
ATP1A1	0.00179516	-0.26511	0.711	0.875	1
C10orf118	0.00181227	-0.343231	0.544	0.733	1
KLF10	0.00181588	-0.2817	0.367	0.567	1
RAD50	0.00189747	-0.2589	0.5	0.683	1
TCEB1	0.0019204	0.345294	0.678	0.55	1
OAZ1	0.00192548	0.304907	0.944	0.967	1
ACTR2	0.00194141	-0.303142	0.567	0.725	1
TPD52	0.00198132	0.330054	0.878	0.808	1
UQCR10	0.00200053	0.348101	0.756	0.642	1
CPEB4	0.00202025	-0.328066	0.411	0.575	1
RNF216	0.00212067	-0.297157	0.289	0.492	1
SRCAP	0.00222086	-0.26326	0.056	0.2	1
DYRK1A	0.0022385	-0.281584	0.111	0.267	1
MAP2	0.00225603	-0.2616	0.667	0.858	1
LPIN1	0.00228665	-0.329962	0.367	0.558	1
TP53BP1	0.00229178	-0.262294	0.344	0.542	1
ZNF518A	0.00233509	-0.258116	0.267	0.467	1
RPL22	0.00243206	-0.266032	0.556	0.775	1
TMEM259	0.00244775	-0.281789	0.233	0.417	1
SET	0.00248922	-0.260383	0.589	0.792	1
TSG101	0.00256074	0.318669	0.467	0.3	1
SDCBP	0.00267232	0.291254	0.567	0.408	1
SF3B14	0.00269021	0.287747	0.533	0.35	1
NLRP1	0.00270397	-0.273698	0.522	0.717	1
KLHL42	0.00275293	-0.25197	0.467	0.675	1
UBBP4	0.00283232	0.399844	0.389	0.233	1
CTR9	0.00287248	-0.292943	0.378	0.567	1
FAM114A1	0.0028763	0.351341	0.511	0.333	1
TAOK1	0.00289023	-0.262141	0.311	0.508	1
TMCO1	0.00295145	0.332141	0.689	0.575	1
BHLHE40	0.00296503	-0.251216	0.244	0.425	1
TACC2	0.00310222	-0.265584	0.178	0.358	1
RRBP1	0.00312342	-0.283603	0.656	0.767	1
XPC	0.00312972	-0.252923	0.422	0.625	1
VEGFB	0.00314624	-0.327007	0.222	0.392	1
C1orf127	0.0031691	-0.30277	0.422	0.6	1
NGFRAP1	0.0031859	0.316022	0.889	0.842	1
PHC2	0.00324758	-0.300161	0.211	0.383	1
IAPP	0.00325015	0.572523	1	1	1
GNB2L1	0.00337097	0.293433	0.956	0.95	1
SLIRP	0.00343276	0.303666	0.856	0.758	1
RHOBTB3	0.00351991	-0.260324	0.8	0.85	1
SLC18A2	0.00362941	-0.361018	0.556	0.717	1
TCEAL4	0.00380242	-0.278726	0.744	0.892	1
SH3TC1	0.00383105	-0.260101	0.167	0.325	1
CNIH2	0.00384748	-0.279386	0.322	0.508	1
CCNI	0.0039042	-0.274392	0.822	0.925	1
CADPS	0.00399731	-0.346072	0.422	0.592	1
REV1	0.00409945	-0.254607	0.267	0.458	1
SCAF11	0.00417414	-0.28964	0.478	0.633	1
UPF2	0.00423175	-0.268351	0.278	0.467	1
UNC13B	0.00428191	-0.321051	0.156	0.308	1
PLCH2	0.00429091	-0.283289	0.356	0.542	1
PRDX3	0.00429353	0.336812	0.656	0.55	1
CDC34	0.00436378	-0.258685	0.256	0.433	1
RIMS2	0.0046593	-0.307732	0.433	0.583	1
NDUFA3	0.00469185	0.251216	0.678	0.55	1
TBRG1	0.00470871	-0.26458	0.289	0.458	1
PBRM1	0.0052978	-0.283616	0.344	0.5	1
ROBO1	0.00543255	-0.261647	0.256	0.425	1
RAB1A	0.00546716	0.270951	0.722	0.608	1
RASGRF1	0.00580337	-0.271133	0.256	0.425	1
LMAN2	0.00583428	0.322649	0.622	0.525	1
BCLAF1	0.00587712	-0.304158	0.478	0.633	1
EPRS	0.00588926	-0.278534	0.633	0.775	1
SNX3	0.00661907	0.327576	0.6	0.492	1
OCIAD2	0.00683594	0.350569	0.678	0.617	1
CAMSAP2	0.00692832	-0.252978	0.189	0.333	1
MIF	0.00751066	0.389825	0.622	0.5	1
KIDINS220	0.00753889	-0.264982	0.378	0.55	1
KSR2	0.0075687	-0.262646	0.189	0.342	1
LAPTM4A	0.00757945	0.268766	0.8	0.767	1
FURIN	0.0076539	-0.306765	0.244	0.392	1
SEC11C	0.00766262	0.293537	0.944	0.975	1
NDUFAF3	0.00767926	0.336765	0.522	0.383	1
FAM167A	0.00779338	-0.264037	0.278	0.433	1
C12orf75	0.00815217	0.304285	0.733	0.667	1
RPS27	0.00849759	0.262212	0.667	0.55	1
PTS	0.00858031	0.380695	0.611	0.517	1
TMA7	0.00886404	0.28594	0.733	0.658	1
SRP9	0.00896074	0.276471	0.667	0.567	1
DDOST	0.00908153	0.318482	0.556	0.458	1
CDC42BPB	0.00910827	-0.272245	0.322	0.492	1
MYO3A	0.00939345	-0.284323	0.378	0.533	1
ACTN1	0.00944031	-0.261102	0.322	0.475	1
NAA50	0.00953285	-0.271623	0.222	0.367	1
PLEKHM2	0.0104141	-0.292596	0.356	0.5	1
SELT	0.0105895	0.309696	0.656	0.533	1
RBP4	0.0109527	0.602542	0.9	0.95	1
EAPP	0.0109836	0.300054	0.444	0.3	1
BAZ1B	0.0115267	-0.256892	0.556	0.7	1
RUFY3	0.0116072	-0.252446	0.556	0.708	1
WNK1	0.0116444	-0.278523	0.356	0.483	1
GSN	0.0119057	-0.27026	0.767	0.933	1
SSBP4	0.0123575	-0.25559	0.389	0.533	1
UCHL1	0.0131123	0.276478	0.967	0.958	1
HEXB	0.0142379	0.312084	0.411	0.292	1
CNBP	0.0143822	0.344505	0.7	0.608	1
NBPF1	0.014458	-0.287226	0.3	0.425	1
RPL23A	0.0146713	0.269635	0.8	0.808	1
CFC1	0.0151462	0.590077	0.511	0.425	1
EMC4	0.0153041	0.27631	0.578	0.458	1
NPHP3	0.0153872	-0.267872	0.189	0.317	1
UBE2D4	0.0154845	0.282128	0.244	0.125	1
VPS29	0.0155923	0.256924	0.589	0.467	1
EMC6	0.0158003	0.412156	0.367	0.25	1
ZZEF1	0.0161253	-0.287657	0.278	0.417	1
SEC22B	0.0162283	0.313889	0.556	0.425	1
MRPS15	0.01755	0.310916	0.544	0.442	1
CLN5	0.0177723	0.320039	0.4	0.283	1
UNC50	0.0179067	0.264188	0.467	0.342	1
DNAJB9	0.0180711	0.303555	0.656	0.55	1
TRIM2	0.0182179	-0.258568	0.422	0.55	1
ZNF91	0.0183568	-0.270191	0.511	0.642	1
RPS29	0.0183806	0.297526	0.833	0.875	1
BLOC1S2	0.0187717	0.303978	0.444	0.308	1
DHX9	0.0188285	-0.257294	0.433	0.533	1
ANKRD36C	0.0196535	-0.283118	0.367	0.508	1
APOL6	0.019779	-0.273357	0.178	0.3	1
GTF3C6	0.0201781	0.314446	0.6	0.483	1
C9orf3	0.0206835	0.291951	0.544	0.425	1
MAP9	0.0216509	-0.286023	0.533	0.625	1
PHF21A	0.0232585	-0.275445	0.156	0.275	1
PQBP1	0.0233106	0.308278	0.489	0.383	1
PBLD	0.0234306	-0.254108	0.111	0.217	1
ME1	0.0244585	0.25109	0.522	0.392	1
SEC31B	0.0244666	0.258706	0.633	0.525	1
SMC1A	0.0254671	-0.273343	0.267	0.408	1
PKIB	0.0254874	0.274514	0.711	0.625	1
FKBP3	0.0261873	0.275998	0.611	0.542	1
SNRPD2	0.026283	0.268853	0.711	0.725	1
MTCH1	0.0272501	0.262531	0.611	0.508	1
C2CD4A	0.0280893	-0.322522	0.378	0.542	1
C1orf43	0.0298794	0.325281	0.6	0.508	1
COX8A	0.0309026	0.250401	0.811	0.783	1
NOP10	0.0318972	0.323996	0.578	0.475	1
EFNA5	0.0321747	-0.254938	0.2	0.317	1
CCDC28A	0.0333794	0.285213	0.333	0.217	1
PSMC4	0.0347022	0.295253	0.467	0.358	1
TPP2	0.0347598	-0.327196	0.256	0.35	1
APOO	0.0362372	0.268119	0.256	0.15	1
PRDX4	0.0373155	0.39446	0.756	0.75	1
FAM159B	0.0376333	0.250294	0.767	0.742	1
C14orf166	0.0377887	0.357522	0.544	0.433	1
DBI	0.0391717	0.289577	0.756	0.8	1
PDZD11	0.0404422	0.251125	0.322	0.217	1
PPP1CA	0.0407659	0.277181	0.467	0.367	1
EMC2	0.0411288	0.27803	0.489	0.417	1
FUCA2	0.0411447	0.262075	0.467	0.358	1
MRPL55	0.0419281	0.259764	0.5	0.392	1
GNL2	0.042787	-0.258257	0.322	0.425	1
ZBTB38	0.0467867	-0.310277	0.367	0.45	1
CYSTM1	0.0489854	0.295202	0.689	0.683	1
SMC5	0.0510786	-0.270994	0.356	0.475	1
EIF3K	0.0519222	0.26592	0.644	0.567	1
PSMA5	0.0521163	0.258202	0.433	0.333	1
ATP5F1	0.05244	0.254934	0.6	0.567	1
CFL1	0.0582568	0.258876	0.7	0.608	1
KCTD6	0.0587608	0.262889	0.156	0.075	1
PPY	0.0592735	-0.595815	0.511	0.392	1
DNAJC12	0.061538	0.284165	0.789	0.85	1
SRI	0.0616402	0.284548	0.522	0.458	1
IFT20	0.0617154	0.258392	0.433	0.333	1
NDUFA12	0.0620901	0.287067	0.533	0.475	1
DHRS2	0.0634192	0.283397	0.889	0.908	1
PIN4	0.066405	0.258162	0.422	0.308	1
C17orf76-AS1	0.0705632	0.261674	0.767	0.742	1
MRPL51	0.0709198	0.261059	0.6	0.567	1
SMIM6	0.0725609	0.252225	0.267	0.175	1
PEPD	0.0731608	0.281527	0.478	0.425	1
NIT2	0.0742487	0.33847	0.311	0.225	1
EIF2S1	0.0795377	0.253065	0.344	0.258	1
UBE2J1	0.0827001	0.256725	0.456	0.392	1
BUB3	0.0883116	0.295509	0.411	0.325	1
ATP6V1E1	0.093511	0.273548	0.6	0.558	1
LAMTOR3	0.101461	0.254754	0.356	0.283	1
ANXA7	0.10271	0.279975	0.7	0.675	1
EIF4EBP1	0.125212	0.296234	0.378	0.3	1
LAMTOR1	0.13013	0.286713	0.511	0.433	1
H2AFV	0.135067	0.256816	0.433	0.383	1
IGFBP7	0.15504	0.253878	0.667	0.642	1
ASAH1	0.167595	0.261342	0.622	0.592	1
CDK2AP2	0.179946	0.274566	0.322	0.267	1
CREM	0.187657	0.271766	0.511	0.458	1
LAMTOR2	0.197881	0.261615	0.467	0.408	1
TMEM9B	0.201233	0.340427	0.456	0.433	1
PSMC2	0.290675	0.261413	0.478	0.492	1
MRPL23	0.293086	0.267276	0.522	0.533	1
NPC2	0.329623	0.261648	0.522	0.517	1
TMEM70	0.351128	0.251968	0.567	0.575	1
SPP1	0.813517	0.562137	0.189	0.175	1
REG1A	0.815614	0.305557	0.344	0.342	1
DLK1	0.888038	0.309938	0.378	0.425	1

## Sheet: Beta5
	p_val	avg_logFC	pct.1	pct.2	p_val_adj
GCG	6.84931e-12	-1.42978	0.978	0.986	1.37034e-07
MT-CO1	1.16424e-09	0.600396	1	1	2.32929e-05
MT-ND1	1.38518e-09	0.740651	1	0.986	2.77133e-05
MT-CYB	3.55305e-09	0.706656	1	0.986	7.10859e-05
TTR	4.34826e-09	-0.878848	0.935	0.986	8.69957e-05
MT-CO2	1.01834e-07	0.546684	1	1	0.0020374
MT-ND4	1.73443e-07	0.527837	1	1	0.00347007
MT-CO3	1.25778e-06	0.505352	1	1	0.0251644
MT-RNR2	9.76898e-06	-0.477963	1	1	0.195448
MT-ATP6	7.09583e-05	0.451479	0.978	0.986	1
PCSK1	7.77835e-05	-0.517659	0.87	0.986	1
ENO2	0.000123167	0.917712	0.37	0.099	1
PCSK2	0.00015242	-0.538525	0.609	0.873	1
MT-ND3	0.000165463	0.410123	0.978	0.958	1
YKT6	0.000544091	0.622847	0.196	0.014	1
IGFBP5	0.000549082	1.29163	0.522	0.254	1
VPS9D1	0.0005678	0.730382	0.196	0.014	1
MT-ND5	0.000908705	0.319835	1	0.986	1
SF3B1	0.00109705	-0.796135	0.283	0.563	1
KRTCAP3	0.00146112	0.666705	0.174	0.014	1
UTRN	0.00170596	-0.78645	0.065	0.31	1
SPP1	0.00176818	1.40469	0.304	0.085	1
C19orf60	0.00178401	0.566203	0.283	0.07	1
PSMB7	0.00179681	0.567113	0.174	0.014	1
XBP1	0.0020749	-0.404251	0.652	0.915	1
PCSK1N	0.0023701	-0.413386	0.739	0.944	1
CCDC47	0.00240595	-0.552559	0.152	0.437	1
MIF	0.00246816	0.786252	0.261	0.07	1
COL27A1	0.00288664	-0.479789	0.152	0.465	1
MT-ND2	0.00339322	0.264554	0.957	0.958	1
TXNDC11	0.00350307	-0.446435	0	0.169	1
SGSM1	0.00350307	-0.562861	0	0.169	1
SGMS2	0.00356584	0.499508	0.152	0.014	1
PRG4	0.00362749	0.967095	0.261	0.07	1
KHSRP	0.00394849	-0.682078	0.022	0.211	1
IGSF1	0.00402808	0.510789	0.152	0.014	1
ELL2	0.00417109	-0.590354	0.13	0.38	1
CHGB	0.00454556	0.264427	0.957	0.958	1
CFC1	0.00480284	0.769652	0.304	0.113	1
LCMT1	0.00482685	0.547535	0.109	0	1
TAF10	0.00482685	0.51278	0.109	0	1
TRIM38	0.00482685	0.487357	0.109	0	1
ORC2	0.00482685	0.457697	0.109	0	1
SSSCA1	0.00482685	0.434266	0.109	0	1
ERBB2IP	0.00482685	0.40006	0.109	0	1
AC005540.3	0.00482685	0.344653	0.109	0	1
PRR14	0.00482685	0.314787	0.109	0	1
DSTYK	0.00487115	0.784428	0.283	0.085	1
SAFB2	0.00503406	-0.759953	0.109	0.338	1
MEG3	0.00526825	0.38554	0.935	0.972	1
FEZ2	0.00539114	-0.520057	0	0.155	1
MT-ATP8	0.00564262	0.397831	0.913	0.845	1
ERP29	0.00591491	-0.441053	0.109	0.366	1
PRPF3	0.00618589	-0.617765	0.022	0.197	1
FNBP4	0.00636292	-0.654171	0.087	0.296	1
MT-ND4L	0.00655355	0.437811	0.913	0.775	1
VPS51	0.00664634	0.645961	0.239	0.07	1
HEXB	0.00677321	0.550102	0.196	0.042	1
CAMK2N1	0.00711897	-0.746797	0.109	0.31	1
KIAA1109	0.00767357	-0.635487	0.109	0.324	1
LENG8	0.00806899	-0.502433	0.196	0.451	1
SRRT	0.00809608	-0.610688	0.022	0.183	1
FAM105A	0.00818828	0.553858	0.196	0.042	1
LASP1	0.00826593	-0.480377	0	0.141	1
GALNT2	0.00826593	-0.502009	0	0.141	1
FBXO31	0.00826593	-0.528492	0	0.141	1
FBXL5	0.00826593	-0.533593	0	0.141	1
PILRB	0.00826593	-0.546652	0	0.141	1
RALGAPB	0.00833628	-0.719267	0.022	0.183	1
COPB1	0.00847578	0.724845	0.435	0.254	1
GIPR	0.0088123	0.590142	0.522	0.338	1
AK3	0.0088355	-0.667955	0.022	0.183	1
MYO1C	0.00897085	0.7456	0.13	0.014	1
PITPNB	0.00897085	0.669703	0.13	0.014	1
SYVN1	0.00897085	0.53316	0.13	0.014	1
VPS13B	0.00933357	0.535432	0.13	0.014	1
POU2F1	0.00933357	0.399215	0.13	0.014	1
UBR1	0.0093621	-0.504249	0.022	0.183	1
MSN	0.00970932	0.483442	0.13	0.014	1
CADPS	0.00984775	0.612143	0.543	0.366	1
FNDC3A	0.00986872	-0.417776	0.196	0.451	1
CACNA2D1	0.00997569	0.584726	0.326	0.141	1
ALDH1A1	0.0101504	-0.431968	0.326	0.592	1
DDX17	0.0104251	-0.369626	0.696	0.831	1
PCNT	0.0105123	-0.624661	0.087	0.282	1
RPL13	0.0108686	-0.291404	0.5	0.746	1
PRKDC	0.0110201	-0.642117	0.109	0.296	1
ASAH1	0.0111124	-0.338495	0.022	0.183	1
ODF2L	0.0115214	-0.690793	0.043	0.211	1
ASPH	0.0118867	-0.55251	0.174	0.394	1
INHBA	0.0120042	0.689221	0.152	0.028	1
RPL13A	0.0120172	0.469047	0.587	0.408	1
FGFR1	0.0124488	-0.520792	0.043	0.211	1
SLC6A4	0.0126346	-0.302228	0	0.127	1
SYNGAP1	0.0126346	-0.320947	0	0.127	1
PPFIA3	0.0126346	-0.331531	0	0.127	1
MARVELD2	0.0126346	-0.336554	0	0.127	1
NAA16	0.0126346	-0.352416	0	0.127	1
EIF4E2	0.0126346	-0.373135	0	0.127	1
VAMP3	0.0126346	-0.436986	0	0.127	1
FMR1	0.0126346	-0.445293	0	0.127	1
AZI2	0.0126346	-0.464409	0	0.127	1
FAM134C	0.0126346	-0.469409	0	0.127	1
ATG2A	0.0126346	-0.479792	0	0.127	1
PIK3CA	0.0126346	-0.483767	0	0.127	1
DHX38	0.0126346	-0.490573	0	0.127	1
CCDC25	0.0126346	-0.493271	0	0.127	1
SEC22B	0.0126346	-0.610233	0	0.127	1
RBP1	0.0127555	0.657021	0.37	0.183	1
CD164	0.0128783	-0.631458	0.109	0.31	1
PEX6	0.0137088	-0.533657	0.022	0.169	1
GPS1	0.0137506	0.461604	0.152	0.028	1
TUBA1A	0.0138909	0.625047	0.587	0.479	1
ACAP3	0.0141074	-0.541518	0.065	0.239	1
PARVB	0.0141419	-0.355477	0.043	0.211	1
IAPP	0.0141488	-0.458628	0.848	0.944	1
FLJ27365	0.0142038	0.771755	0.174	0.042	1
CIR1	0.0144943	0.604155	0.217	0.07	1
CCND2	0.0145039	-0.442066	0.043	0.211	1
SESN3	0.0145039	-0.508658	0.043	0.211	1
TNS3	0.0145113	0.659089	0.196	0.056	1
EPHX1	0.0147892	-0.572039	0.065	0.239	1
VPS29	0.0148741	-0.416802	0.043	0.211	1
ZC3H13	0.015299	0.492499	0.457	0.268	1
ERRFI1	0.015563	0.494447	0.174	0.042	1
STXBP5	0.0156395	-0.434691	0.043	0.211	1
SRSF1	0.015694	0.565453	0.217	0.07	1
FIS1	0.0157177	0.476848	0.152	0.028	1
UBE2Q2	0.016035	-0.394236	0.043	0.211	1
PCDH7	0.0162416	-0.450004	0.022	0.169	1
RANBP2	0.0162578	-0.491586	0.304	0.535	1
SRP14	0.0168974	0.513153	0.457	0.268	1
COG1	0.0169802	0.572341	0.217	0.07	1
FAM102A	0.0169834	-0.493352	0.043	0.197	1
FAM3C	0.0170118	-0.476632	0.065	0.239	1
PLXND1	0.0170626	0.678136	0.239	0.085	1
TBCB	0.0173515	0.399868	0.152	0.028	1
PBDC1	0.0175526	0.617115	0.174	0.042	1
PITPNC1	0.0175526	0.51033	0.174	0.042	1
KMT2C	0.019072	-0.50497	0.196	0.394	1
SRP9	0.0192655	-0.607805	0.043	0.197	1
SMU1	0.0192683	-0.309776	0	0.113	1
PURB	0.0192683	-0.34159	0	0.113	1
STK16	0.0192683	-0.356849	0	0.113	1
MLST8	0.0192683	-0.379207	0	0.113	1
COPS7A	0.0192683	-0.393364	0	0.113	1
CNGA3	0.0192683	-0.431866	0	0.113	1
METTL5	0.0192683	-0.471725	0	0.113	1
TRIM46	0.0192683	-0.475602	0	0.113	1
PIBF1	0.0192683	-0.48384	0	0.113	1
BCAM	0.0192683	-0.48746	0	0.113	1
PMVK	0.0192683	-0.514168	0	0.113	1
FAM228B	0.0192683	-0.560036	0	0.113	1
RGL3	0.0198682	0.583848	0.283	0.127	1
ASXL1	0.0200044	-0.506329	0.022	0.155	1
RCOR3	0.0202508	-0.429241	0.043	0.197	1
FAM193B	0.0203506	0.379035	0.174	0.042	1
LARS	0.0204413	0.440976	0.435	0.268	1
CTBP1	0.0207526	0.76152	0.283	0.127	1
PDCD6IP	0.0208088	-0.527117	0.065	0.225	1
CEP57	0.0212798	-0.326821	0.043	0.197	1
MTFR1L	0.0212798	-0.416739	0.043	0.197	1
SLC4A10	0.0218557	-0.445703	0.065	0.239	1
C5orf42	0.022137	-0.441179	0.087	0.268	1
RAI14	0.0223292	0.51121	0.109	0.014	1
IRF2	0.0223292	0.437176	0.109	0.014	1
MFSD12	0.0223292	0.38529	0.109	0.014	1
ELOVL5	0.0223292	0.358732	0.109	0.014	1
TMEM50B	0.022379	-0.522576	0.022	0.155	1
MPRIP	0.022379	-0.545237	0.022	0.155	1
DST	0.0224268	-0.403369	0.543	0.746	1
CXXC5	0.0228055	-0.475352	0.065	0.225	1
RPS11	0.0228513	-0.390885	0.326	0.535	1
DDX41	0.0232002	0.482154	0.109	0.014	1
CDH22	0.0232002	0.401251	0.109	0.014	1
NPC1	0.0232002	0.393722	0.109	0.014	1
ATF2	0.0233297	-0.356085	0.022	0.155	1
IPO9	0.0239765	-0.609595	0.109	0.282	1
ZNF22	0.0241005	0.360698	0.109	0.014	1
HSD17B7	0.0241005	0.338561	0.109	0.014	1
RALGDS	0.0243173	-0.294032	0.022	0.155	1
TNS1	0.0243173	-0.387509	0.022	0.155	1
GC	0.0243173	-0.428326	0.022	0.155	1
ATXN10	0.0249666	-0.359461	0.065	0.225	1
PGBD5	0.025031	0.41248	0.109	0.014	1
PYCR2	0.025031	0.366952	0.109	0.014	1
ATP5E	0.0257916	-0.308452	0.413	0.634	1
WASF2	0.0258644	0.607981	0.217	0.085	1
ITGAV	0.025951	0.615353	0.348	0.183	1
C9orf78	0.0261115	-0.494082	0.065	0.225	1
RPL26	0.0261121	-0.369669	0.065	0.225	1
ATE1	0.0261598	-0.505323	0.043	0.183	1
HLA-B	0.0269058	0.60878	0.391	0.225	1
MRI1	0.0269856	0.287656	0.109	0.014	1
MIB1	0.0272034	0.646298	0.239	0.099	1
TMED2	0.0274809	-0.589003	0.043	0.183	1
ABCC8	0.0276625	0.328793	0.957	0.887	1
PSEN2	0.0278062	0.430884	0.13	0.028	1
B2M	0.0283607	-0.421601	0.543	0.69	1
CIAO1	0.0289951	0.53707	0.304	0.155	1
C12orf57	0.0290525	0.702792	0.196	0.07	1
GPR56	0.0291887	-0.28262	0.196	0.366	1
SNRNP70	0.0294541	-0.461889	0.348	0.563	1
KLHL8	0.0296675	0.481622	0.13	0.028	1
PSMD3	0.0302964	-0.364985	0.043	0.183	1
SYNE1	0.0302964	-0.42435	0.043	0.183	1
SSTR5-AS1	0.030453	0.522529	0.239	0.099	1
GPATCH2	0.0306376	0.562677	0.13	0.028	1
RP11-622K12.1	0.0306376	0.455834	0.13	0.028	1
TFCP2L1	0.0306376	0.41118	0.13	0.028	1
RPS2	0.0308865	0.435463	0.457	0.296	1
CLASP2	0.0310597	-0.436908	0.109	0.282	1
PRDM2	0.0314134	-0.396562	0.043	0.183	1
PYROXD1	0.0316342	-0.441888	0.022	0.141	1
TOM1L1	0.0316342	-0.488136	0.022	0.141	1
ARRDC2	0.0316348	0.513763	0.13	0.028	1
MDH2	0.0319893	-0.411091	0.196	0.394	1
RPL10	0.0320272	0.783567	0.326	0.183	1
CLU	0.0324802	-0.305501	0.587	0.789	1
TMEM41B	0.0325182	-0.42197	0.022	0.141	1
RASSF7	0.0325182	-0.450113	0.022	0.141	1
DZIP1	0.0325456	-0.357141	0.065	0.225	1
GANAB	0.0325675	-0.356639	0.043	0.183	1
INPP5F	0.0325675	-0.387687	0.043	0.183	1
HLA-C	0.03302	0.422109	0.543	0.338	1
SFT2D2	0.0334233	-0.431912	0.022	0.141	1
ZNF320	0.0343498	-0.319165	0.022	0.141	1
C4orf3	0.0343498	-0.334386	0.022	0.141	1
ACTR3	0.0343498	-0.405501	0.022	0.141	1
CRYZ	0.0343498	-0.408778	0.022	0.141	1
CAMK2G	0.0343498	-0.486241	0.022	0.141	1
HAGH	0.0344892	0.553236	0.174	0.056	1
PANK2	0.0347159	0.549728	0.152	0.042	1
PEPD	0.0347159	0.436362	0.152	0.042	1
ARMC5	0.0347952	0.391929	0.13	0.028	1
RPS27A	0.0352443	-0.47981	0.283	0.479	1
PARP14	0.0352982	-0.33539	0.022	0.141	1
HEATR5B	0.0352982	-0.337167	0.022	0.141	1
PITPNM1	0.0352982	-0.355359	0.022	0.141	1
KIAA1377	0.0355935	-0.360301	0.174	0.366	1
GTF2F1	0.0357608	-0.304988	0.087	0.254	1
GSTA4	0.0359069	0.360439	0.13	0.028	1
FBXO3	0.0362689	-0.303931	0.022	0.141	1
AL592183.1	0.036345	0.438491	0.239	0.099	1
GMCL1	0.03674	0.462139	0.152	0.042	1
PMM1	0.0370488	0.350367	0.13	0.028	1
LRP5	0.0372622	-0.308597	0.022	0.141	1
EMC1	0.0372622	-0.388207	0.022	0.141	1
DDHD2	0.0376396	0.426606	0.217	0.085	1
PDK4	0.0379756	-0.574905	0.13	0.296	1
FBXO7	0.0382736	0.701258	0.174	0.056	1
SRPR	0.038605	0.406749	0.413	0.239	1
PRPF39	0.0387914	-0.485246	0.065	0.211	1
CD81	0.0395779	-0.422005	0.196	0.38	1
ARHGAP1	0.0399675	-0.501692	0.043	0.169	1
FMN2	0.0402945	0.475591	0.174	0.056	1
UFD1L	0.0403143	0.427971	0.283	0.127	1
SEL1L	0.0403143	-0.2624	0.087	0.254	1
PODXL2	0.0405117	-0.621195	0.065	0.197	1
TAF1D	0.0406624	-0.570404	0.152	0.324	1
GLT8D1	0.0409341	-0.527569	0.043	0.169	1
ACTN1	0.0414113	-0.590216	0.065	0.197	1
MRPL24	0.0424053	0.430693	0.174	0.056	1
RPL36	0.0428192	-0.416234	0.217	0.408	1
ILF3	0.0430586	-0.334484	0.283	0.465	1
DAPK1	0.043182	-0.376676	0.065	0.211	1
NDUFA10	0.0439584	-0.320725	0.043	0.169	1
RNMT	0.0439584	-0.439015	0.043	0.169	1
HIVEP2	0.0439584	-0.479565	0.043	0.169	1
NDUFA11	0.0446339	-0.435458	0.022	0.127	1
FAP	0.0446339	-0.45876	0.022	0.127	1
MAP1LC3B	0.0448697	-0.384573	0.087	0.239	1
CLN5	0.0450071	-0.381095	0.043	0.169	1
DFFA	0.0450071	-0.413347	0.043	0.169	1
EEF2	0.0453409	-0.373345	0.348	0.535	1
MTSS1L	0.0458708	-0.438581	0.022	0.127	1
ACAD9	0.0458708	-0.444482	0.022	0.127	1
KIAA2018	0.0460121	-0.289233	0.065	0.211	1
PPP4R2	0.0460768	-0.289766	0.043	0.169	1
SET	0.0466935	-0.385675	0.109	0.268	1
TMSB4X	0.0467419	-0.468407	0.217	0.394	1
SLC39A10	0.0471364	-0.370858	0.022	0.127	1
PLSCR1	0.0471364	-0.409249	0.022	0.127	1
XRCC5	0.0477324	0.514098	0.457	0.296	1
STT3B	0.0479201	-0.553367	0.087	0.225	1
DDX24	0.0479723	-0.326536	0.5	0.718	1
N4BP2	0.0482805	-0.314417	0.043	0.169	1
SEPW1	0.0484312	-0.434376	0.022	0.127	1
CHMP2B	0.0484312	-0.45016	0.022	0.127	1
UBA6	0.0484532	0.445898	0.304	0.155	1
VPS13C	0.0485877	-0.394044	0.391	0.563	1
ATP13A3	0.0487118	0.53722	0.217	0.099	1
DCBLD1	0.0492336	-0.46182	0.065	0.197	1
TMEM123	0.0492347	-0.426766	0.065	0.197	1
FAM32A	0.0497558	-0.336539	0.022	0.127	1
LSS	0.0497558	-0.399264	0.022	0.127	1
SNRPB2	0.0497558	-0.415949	0.022	0.127	1
SLC5A4	0.0500272	-0.268146	0.065	0.211	1
TBC1D9B	0.0500354	0.669996	0.196	0.085	1
CHM	0.0500354	0.561422	0.196	0.085	1
IWS1	0.0502735	-0.271671	0.13	0.31	1
ZCCHC14	0.0505722	-0.324898	0.043	0.169	1
SOX6	0.0505722	-0.339484	0.043	0.169	1
DNAJC1	0.0506819	-0.396633	0.13	0.296	1
REV3L	0.0507572	-0.257525	0.174	0.38	1
FAM214A	0.0508726	-0.534199	0.087	0.225	1
FBXO21	0.0511106	-0.289573	0.022	0.127	1
KAT2A	0.0511106	-0.300675	0.022	0.127	1
ATAD1	0.0511106	-0.424634	0.022	0.127	1
PSMB6	0.0514759	0.580896	0.261	0.127	1
MAP4	0.0515823	-0.350595	0.13	0.296	1
TRIM33	0.0515823	-0.39563	0.13	0.296	1
DUSP26	0.0517517	0.32622	0.196	0.07	1
RPS16	0.0519039	-0.321891	0.174	0.352	1
SORT1	0.0519765	-0.30593	0.087	0.239	1
NUPL1	0.0524962	-0.291548	0.022	0.127	1
CLSTN3	0.0524962	-0.390589	0.022	0.127	1
G6PC2	0.0525159	-0.487062	0.304	0.493	1
RNPC3	0.0533012	0.495149	0.348	0.183	1
SLC18A2	0.0538899	-0.619818	0.261	0.423	1
UBE4A	0.053913	-0.279513	0.022	0.127	1
RPL28	0.053976	-0.432987	0.087	0.225	1
ITFG1	0.0541552	-0.356369	0.065	0.197	1
TXLNG	0.0541564	0.672334	0.217	0.099	1
MYCBP2	0.0546559	-0.384676	0.196	0.38	1
DNAJC12	0.0556037	-0.304194	0.087	0.239	1
INADL	0.0557153	-0.443179	0.13	0.282	1
EIF2S2	0.0562872	-0.382725	0.13	0.296	1
RBBP4	0.0564709	-0.347754	0.065	0.197	1
PARM1	0.0568604	0.581836	0.391	0.268	1
ANKIB1	0.0570637	-0.325871	0.065	0.197	1
PDPK1	0.0572698	0.310525	0.217	0.085	1
RPS5	0.0577688	0.370225	0.261	0.127	1
BMPR2	0.0587686	-0.37341	0.109	0.254	1
EML4	0.0592779	-0.287987	0.13	0.296	1
AKR1A1	0.059482	-0.300766	0.065	0.197	1
ACSL3	0.0605553	0.680944	0.174	0.07	1
SDHA	0.0605553	-0.382307	0.043	0.155	1
FKBP15	0.0605553	-0.405702	0.043	0.155	1
ARPC3	0.0608211	0.362946	0.304	0.183	1
APCDD1L-AS1	0.061725	0.56145	0.239	0.113	1
IBTK	0.0619847	-0.311125	0.065	0.197	1
C17orf85	0.0619847	-0.350401	0.065	0.197	1
IK	0.0621893	-0.423987	0.196	0.352	1
MAN1A2	0.0630468	0.430087	0.326	0.197	1
G3BP1	0.0632043	-0.40273	0.109	0.254	1
ACOX1	0.0634145	-0.396025	0.043	0.155	1
SLC39A7	0.0635714	-0.406477	0.152	0.31	1
FOXO1	0.0636362	-0.28366	0.087	0.225	1
ZMYND11	0.0637401	0.476273	0.196	0.085	1
ATP5B	0.0638206	0.382685	0.457	0.282	1
ZNF207	0.0639484	-0.407098	0.196	0.338	1
RBCK1	0.0642475	-0.373491	0.087	0.225	1
HYOU1	0.0643555	-0.36633	0.109	0.254	1
CD99	0.064842	0.338678	0.674	0.521	1
CAPS	0.0648657	0.497209	0.109	0.028	1
CTD-2368P22.1	0.0648657	0.464246	0.109	0.028	1
LRRC42	0.0648657	0.460528	0.109	0.028	1
RBM48	0.0648657	0.367153	0.109	0.028	1
MAGEF1	0.0648657	0.338149	0.109	0.028	1
NEDD8	0.0648854	0.429126	0.174	0.07	1
SON	0.0648865	0.291904	0.826	0.831	1
METTL17	0.0651268	0.362243	0.196	0.085	1
SMC5	0.0651695	-0.447939	0.174	0.338	1
CMTR2	0.0655123	0.4672	0.13	0.042	1
CBR1	0.0655123	0.412578	0.13	0.042	1
OTUD7B	0.0655123	0.402158	0.13	0.042	1
BZW1	0.0655123	0.391608	0.13	0.042	1
PCMTD2	0.0659017	-0.258974	0.065	0.197	1
NRCAM	0.0663458	0.281629	0.348	0.197	1
STXBP3	0.0663844	-0.392959	0.043	0.155	1
RBAK	0.0668609	0.465773	0.109	0.028	1
CHMP4A	0.0668609	0.435216	0.109	0.028	1
SQLE	0.0672994	0.454073	0.13	0.042	1
MT-TT	0.0673386	0.578774	0.152	0.056	1
OGFOD3	0.06791	-0.318495	0.043	0.155	1
GTF3C3	0.0679118	-0.306929	0.043	0.155	1
SLC4A8	0.0679118	-0.328902	0.043	0.155	1
SERPINE2	0.0679118	-0.342318	0.043	0.155	1
GNG2	0.0679118	-0.416145	0.043	0.155	1
C9orf3	0.0679747	0.425658	0.196	0.085	1
RYBP	0.0682079	-0.303893	0.022	0.113	1
COIL	0.0682079	-0.44908	0.022	0.113	1
MZT2A	0.0682079	-0.485225	0.022	0.113	1
PSMD13	0.0682079	-0.593586	0.022	0.113	1
PPP1R9A	0.0683375	-0.438151	0.174	0.338	1
PDCL3	0.0689064	0.50411	0.109	0.028	1
BCKDK	0.0689064	0.37104	0.109	0.028	1
TPRA1	0.0689064	0.289354	0.109	0.028	1
SOAT1	0.069005	0.407228	0.152	0.056	1
REXO4	0.0691265	0.592184	0.13	0.042	1
MAN1B1	0.0691265	0.464937	0.13	0.042	1
CPT2	0.0691265	0.444056	0.13	0.042	1
CIB1	0.0694679	0.575549	0.174	0.07	1
SNAP25	0.0697444	-0.384318	0.13	0.282	1
MAP1B	0.0702664	0.393911	0.848	0.761	1
PCLO	0.0706165	-0.311505	0.304	0.507	1
PCNXL2	0.0706347	-0.362574	0.065	0.183	1
FAHD1	0.0709941	0.499615	0.13	0.042	1
KREMEN1	0.071003	0.535281	0.109	0.028	1
ZNF33B	0.0710532	0.485522	0.174	0.07	1
DNAJC13	0.0710532	0.414213	0.174	0.07	1
ERAP1	0.0710532	-0.267976	0.043	0.155	1
ARHGEF12	0.0710532	-0.351699	0.043	0.155	1
ALDH16A1	0.0719433	-0.2614	0.022	0.113	1
ASPHD1	0.0719433	-0.332315	0.022	0.113	1
RFK	0.0719433	-0.396626	0.022	0.113	1
AIFM1	0.0719433	-0.410128	0.022	0.113	1
RP11-468E2.2	0.0719433	-0.486974	0.022	0.113	1
CCDC174	0.0726681	0.431304	0.174	0.07	1
DUSP3	0.0726681	-0.299796	0.043	0.155	1
INO80	0.0729029	0.379898	0.13	0.042	1
MICAL1	0.0729068	-0.318306	0.109	0.254	1
JUNB	0.0729645	0.353377	0.348	0.211	1
CLCN3	0.0730362	-0.328236	0.152	0.31	1
CASP8AP2	0.0731517	0.480363	0.109	0.028	1
SAP18	0.0731517	0.472074	0.109	0.028	1
KLHL9	0.0731517	0.433952	0.109	0.028	1
KRT10	0.0731517	0.385368	0.109	0.028	1
SLC26A11	0.0731517	0.352876	0.109	0.028	1
HDGFRP3	0.0731517	0.335494	0.109	0.028	1
TOB1	0.0731517	0.30654	0.109	0.028	1
POLR2K	0.0731517	0.304107	0.109	0.028	1
RBM3	0.0732362	0.4442	0.283	0.155	1
CELF4	0.0733636	-0.30882	0.13	0.282	1
UPF3A	0.0736838	0.467405	0.261	0.141	1
SPIN1	0.0738729	-0.252961	0.022	0.113	1
GCH1	0.0738729	-0.290485	0.022	0.113	1
MPP5	0.0738729	-0.354283	0.022	0.113	1
CYFIP1	0.0742085	0.42398	0.152	0.056	1
UBE2L3	0.0743129	-0.262557	0.043	0.155	1
KIAA1430	0.0748534	0.386244	0.13	0.042	1
RAB11A	0.0751103	-0.284518	0.065	0.183	1
MAP9	0.0752793	-0.413617	0.13	0.268	1
LSM6	0.0753532	0.297596	0.109	0.028	1
ZNF609	0.0753532	0.293527	0.109	0.028	1
AIG1	0.0755446	0.420891	0.196	0.085	1
MLX	0.0758446	-0.288976	0.022	0.113	1
MED23	0.0758446	-0.296642	0.022	0.113	1
PPP1R21	0.0758446	-0.32157	0.022	0.113	1
ZMYM4	0.0758446	-0.390512	0.022	0.113	1
ZNF10	0.0758446	-0.397535	0.022	0.113	1
KRCC1	0.0758446	-0.417073	0.022	0.113	1
EDN3	0.0763613	-0.322134	0.109	0.239	1
ABCA2	0.0766526	-0.314158	0.065	0.183	1
SRSF3	0.0766526	-0.383949	0.065	0.183	1
CYFIP2	0.0768464	0.372468	0.13	0.042	1
SLC44A1	0.0768464	0.348788	0.13	0.042	1
PARN	0.0768464	0.331131	0.13	0.042	1
MTMR9	0.0768464	0.308955	0.13	0.042	1
PPP4C	0.0768464	0.275049	0.13	0.042	1
TPR	0.0770251	-0.365932	0.413	0.577	1
NDUFAF6	0.0776086	0.36769	0.109	0.028	1
DYNC2LI1	0.0776086	0.33827	0.109	0.028	1
FTSJ3	0.0776086	0.306763	0.109	0.028	1
MCMBP	0.0776086	0.295133	0.109	0.028	1
REG1A	0.077636	-0.518769	0.043	0.141	1
FARP2	0.0778591	-0.267878	0.022	0.113	1
RASSF5	0.0778591	-0.271518	0.022	0.113	1
RAB1B	0.0778591	-0.279088	0.022	0.113	1
PTPRM	0.0778591	-0.290583	0.022	0.113	1
IRAK1BP1	0.0778591	-0.293131	0.022	0.113	1
CLDND1	0.0778591	-0.333291	0.022	0.113	1
DSG2	0.0778591	-0.374921	0.022	0.113	1
NOL11	0.0788825	0.307176	0.13	0.042	1
WDR11	0.0797284	0.451411	0.152	0.056	1
ZNFX1	0.0797284	0.324242	0.152	0.056	1
PTPRN2	0.079736	0.343254	0.304	0.169	1
NT5DC2	0.0799169	-0.254862	0.022	0.113	1
ZNF335	0.0799169	-0.262476	0.022	0.113	1
ENDOD1	0.0799169	-0.291475	0.022	0.113	1
KANSL3	0.0799169	-0.329849	0.022	0.113	1
NISCH	0.0806064	-0.264928	0.217	0.394	1
RABGGTB	0.0809622	0.404297	0.13	0.042	1
UNC45A	0.0811987	0.366605	0.174	0.07	1
EVI5	0.0812683	-0.380224	0.043	0.141	1
PSME2	0.0814618	-0.340742	0.087	0.211	1
SHFM1	0.0814618	-0.393024	0.087	0.211	1
RUNDC1	0.0820186	-0.267185	0.022	0.113	1
AATF	0.0822842	0.360733	0.109	0.028	1
SNRPG	0.0822842	0.282403	0.109	0.028	1
HADHA	0.0824078	-0.315326	0.13	0.282	1
EMC4	0.0830862	0.38354	0.13	0.042	1
EGR1	0.0834242	-0.576188	0.152	0.282	1
RPS29	0.0837695	-0.381044	0.13	0.282	1
SLAIN2	0.0845477	-0.333793	0.087	0.211	1
DNAJC10	0.0845477	-0.33518	0.087	0.211	1
SCIN	0.0852552	0.314616	0.13	0.042	1
RGN	0.0852552	0.262726	0.13	0.042	1
RPS13	0.086262	-0.285512	0.261	0.451	1
MAATS1	0.0866959	0.436512	0.174	0.07	1
A1CF	0.0869741	-0.300901	0.043	0.141	1
UBE2K	0.0869741	-0.419886	0.043	0.141	1
TCF4	0.0869741	-0.426471	0.043	0.141	1
BBS2	0.0869741	-0.43181	0.043	0.141	1
PNPLA6	0.0872843	-0.461793	0.065	0.169	1
RP3-368A4.5	0.0872843	-0.531312	0.065	0.169	1
IMPACT	0.0874696	0.392178	0.13	0.042	1
DGCR8	0.0874696	0.34596	0.13	0.042	1
TATDN3	0.0874696	0.293038	0.13	0.042	1
ZCCHC11	0.0876004	-0.344757	0.217	0.38	1
ZMYND8	0.0876992	0.501865	0.435	0.324	1
U2AF1	0.087974	0.507698	0.391	0.296	1
SST	0.0880781	-0.335012	0.739	0.845	1
ACTG1	0.0883208	0.518159	0.652	0.535	1
GLTSCR2	0.0896662	0.385049	0.152	0.056	1
SYNGR2	0.0896662	0.289663	0.152	0.056	1
IRF3	0.0897303	0.327993	0.13	0.042	1
MADD	0.0899416	-0.302264	0.065	0.183	1
PNKD	0.0905248	0.344135	0.174	0.07	1
ACVR1C	0.0908964	-0.425733	0.065	0.169	1
TSGA10	0.0908964	-0.457257	0.065	0.169	1
TTC14	0.0909031	-0.499441	0.174	0.31	1
MAGT1	0.0909545	-0.336396	0.043	0.141	1
STK25	0.0909545	-0.338994	0.043	0.141	1
TSNAX	0.0909545	-0.369396	0.043	0.141	1
YAF2	0.0917687	0.292205	0.152	0.056	1
FRG1	0.0917687	0.25173	0.152	0.056	1
ECHDC2	0.0919053	-0.33998	0.152	0.296	1
RNF130	0.0926738	0.521424	0.283	0.169	1
PSMD14	0.0929989	-0.273273	0.043	0.141	1
PER3	0.0929989	-0.290733	0.043	0.141	1
GSTK1	0.0929989	-0.419729	0.043	0.141	1
GGA1	0.0938703	0.492353	0.217	0.113	1
DHX36	0.0950453	-0.287364	0.283	0.451	1
SRSF9	0.0950801	-0.27008	0.043	0.141	1
SCD5	0.0950801	-0.373455	0.043	0.141	1
ENTPD4	0.0953798	0.521201	0.196	0.099	1
RERE	0.0957366	0.418566	0.283	0.169	1
RP4-717I23.3	0.0957559	-0.306499	0.109	0.239	1
MAP1A	0.0957559	-0.3074	0.109	0.239	1
COL1A1	0.0971984	-0.283711	0.043	0.141	1
TTC8	0.0971984	-0.308205	0.043	0.141	1
TMEM9	0.0971984	-0.3396	0.043	0.141	1
RP11-395B7.7	0.0971984	-0.353521	0.043	0.141	1
MAPK10	0.0971984	-0.394405	0.043	0.141	1
C6orf89	0.0984809	-0.545331	0.065	0.169	1
TUBB	0.0991493	0.567171	0.196	0.099	1
MAT2A	0.0991496	0.309811	0.283	0.155	1
PLCE1	0.0993543	-0.368422	0.043	0.141	1
EPS15	0.100454	-0.366311	0.065	0.169	1
SSB	0.100454	-0.380391	0.065	0.169	1
TCEB2	0.10048	0.560178	0.283	0.169	1
PDHB	0.101078	0.36173	0.196	0.099	1
ST3GAL5	0.101548	-0.253791	0.043	0.141	1
BTBD3	0.101548	-0.271362	0.043	0.141	1
NCOA6	0.102882	0.25439	0.152	0.056	1
BCR	0.102914	0.409463	0.217	0.113	1
2020-09-02	0.10435	-0.279501	0.304	0.479	1
HIF1A	0.104803	-0.354174	0.087	0.197	1
MEIS3	0.105551	0.546089	0.174	0.085	1
MYO1B	0.105802	-0.318268	0.13	0.254	1
PRNP	0.106052	-0.268143	0.043	0.141	1
TCEAL4	0.106267	-0.422617	0.304	0.437	1
GAS5	0.10672	-0.432685	0.087	0.197	1
RPS27	0.108621	0.468618	0.261	0.155	1
ZNF706	0.108663	-0.327827	0.065	0.169	1
NUCB1	0.108665	-0.412707	0.087	0.197	1
CELSR3	0.109094	0.368113	0.196	0.099	1
MPP6	0.110796	-0.285959	0.065	0.169	1
HIP1R	0.110796	-0.311664	0.065	0.169	1
PHC3	0.111175	0.394022	0.196	0.099	1
ARID1B	0.111175	0.372443	0.196	0.099	1
DAZAP1	0.11128	-0.527317	0.043	0.127	1
PARP1	0.112214	-0.325967	0.217	0.352	1
BIRC6	0.112276	-0.254245	0.13	0.268	1
SQSTM1	0.112469	0.295731	0.457	0.324	1
C12orf75	0.112962	-0.323424	0.065	0.169	1
STXBP5L	0.113286	0.369004	0.196	0.099	1
CCNI	0.113747	-0.373812	0.174	0.31	1
SND1	0.114569	0.547731	0.348	0.268	1
TMEM184B	0.115532	0.500348	0.152	0.07	1
RPL10A	0.115842	0.401779	0.283	0.169	1
INTU	0.116316	-0.485956	0.043	0.127	1
EHBP1	0.117856	-0.343992	0.109	0.225	1
PARP4	0.118004	0.4376	0.152	0.07	1
TRA2B	0.1182	0.391862	0.304	0.197	1
IARS	0.11884	-0.35659	0.109	0.225	1
C9orf41	0.118901	-0.446928	0.043	0.127	1
C14orf132	0.120427	0.489816	0.37	0.268	1
CCS	0.120825	-0.308199	0.109	0.225	1
SOS2	0.120926	-0.331136	0.087	0.197	1
TNKS2	0.121354	0.321197	0.283	0.169	1
KNDC1	0.12153	-0.358856	0.043	0.127	1
HMGN3	0.122294	-0.30634	0.174	0.31	1
HMGN1	0.122318	0.396186	0.326	0.225	1
APOL2	0.123071	0.484132	0.152	0.07	1
MDN1	0.124204	-0.420884	0.043	0.127	1
EFHC1	0.124323	0.312589	0.196	0.099	1
MYEF2	0.124558	0.353539	0.37	0.268	1
NRP1	0.125667	0.52538	0.152	0.07	1
EIF3L	0.126159	0.430235	0.174	0.085	1
PRKCSH	0.126159	-0.417395	0.065	0.155	1
DDRGK1	0.126721	-0.419269	0.109	0.211	1
FTX	0.126924	-0.344968	0.043	0.127	1
FAM92A1	0.127317	0.413733	0.13	0.056	1
PTEN	0.128306	0.465528	0.152	0.07	1
AC006369.2	0.128306	0.416693	0.152	0.07	1
EIF3J	0.12863	-0.38458	0.065	0.155	1
SIPA1L2	0.129684	-0.366152	0.087	0.197	1
AK9	0.129691	-0.342192	0.043	0.127	1
WBP4	0.129877	0.421049	0.174	0.085	1
RPL37	0.130533	0.273832	0.391	0.268	1
IMPDH2	0.130988	0.434115	0.152	0.07	1
ZBTB41	0.130988	0.398749	0.152	0.07	1
COMMD3	0.130988	0.372177	0.152	0.07	1
GTF2IRD2	0.131138	0.36969	0.174	0.085	1
GABARAPL2	0.131645	0.389433	0.217	0.127	1
CLIC1	0.132501	-0.303866	0.043	0.127	1
MIR22HG	0.133161	0.479493	0.13	0.056	1
NHP2	0.133161	0.399546	0.13	0.056	1
PTPN12	0.133161	0.331817	0.13	0.056	1
ARHGEF7	0.133161	0.316053	0.13	0.056	1
DDI2	0.133685	0.432828	0.174	0.085	1
KDM5D	0.133685	-0.354288	0.065	0.155	1
P4HTM	0.134009	0.45197	0.37	0.282	1
RBBP7	0.134217	-0.464188	0.087	0.183	1
PDCD11	0.134651	0.62675	0.13	0.056	1
CCDC112	0.135364	-0.273511	0.043	0.127	1
RAB27A	0.135364	-0.32343	0.043	0.127	1
FAM126B	0.13616	0.480573	0.13	0.056	1
HERC4	0.136269	-0.353592	0.065	0.155	1
NPC2	0.136269	-0.386315	0.065	0.155	1
HINT2	0.136482	0.375028	0.152	0.07	1
KDM1A	0.136519	-0.391836	0.109	0.211	1
KPNA2	0.138271	-0.260696	0.043	0.127	1
TPP1	0.138271	-0.265074	0.043	0.127	1
PGM1	0.138271	-0.284469	0.043	0.127	1
ARHGAP21	0.139211	0.635259	0.13	0.056	1
NUP98	0.139211	0.437544	0.13	0.056	1
NDUFAF7	0.139211	0.359728	0.13	0.056	1
COBL	0.139294	0.359501	0.152	0.07	1
LMO2	0.140715	0.37118	0.152	0.07	1
ZNF146	0.140738	0.626682	0.109	0.042	1
ZNHIT1	0.140738	0.581795	0.109	0.042	1
PSMD12	0.140738	0.288147	0.109	0.042	1
CDC37	0.141226	-0.301242	0.043	0.127	1
CBX3	0.141464	-0.392471	0.087	0.183	1
MOB1B	0.141464	-0.508671	0.087	0.183	1
SCAMP5	0.141553	0.349677	0.174	0.085	1
MINA	0.141553	-0.435461	0.065	0.155	1
RPL17	0.142152	0.346974	0.152	0.07	1
VAMP2	0.142185	-0.396254	0.13	0.239	1
TRA2A	0.142252	-0.38898	0.196	0.324	1
TNFRSF11A	0.142314	0.405625	0.13	0.056	1
ZNF326	0.142352	0.495418	0.261	0.169	1
PKM	0.142694	0.376063	0.478	0.38	1
TPM4	0.1427	0.400255	0.196	0.113	1
LDLRAP1	0.143704	0.30563	0.196	0.099	1
EFTUD1	0.144209	0.425781	0.109	0.042	1
MAPK1	0.144209	0.387254	0.109	0.042	1
SYN1	0.144209	0.367128	0.109	0.042	1
SPATA20	0.144209	0.277899	0.109	0.042	1
PREB	0.14423	-0.250207	0.043	0.127	1
PGRMC2	0.14423	-0.250813	0.043	0.127	1
FMN1	0.14423	-0.318396	0.043	0.127	1
MTIF3	0.144538	-0.320709	0.109	0.211	1
BLOC1S6	0.144538	-0.344583	0.109	0.211	1
ST3GAL6	0.145054	0.406432	0.152	0.07	1
FUCA1	0.145054	0.361475	0.152	0.07	1
RER1	0.145054	0.32196	0.152	0.07	1
RP11-672L10.2	0.14547	0.4757	0.13	0.056	1
CEP350	0.146195	-0.41494	0.283	0.408	1
EXOC3	0.146991	-0.311994	0.065	0.155	1
VARS	0.147745	0.382701	0.109	0.042	1
PAICS	0.147745	0.30216	0.109	0.042	1
BLOC1S1	0.147745	0.259229	0.109	0.042	1
TPM3	0.148147	-0.27099	0.283	0.437	1
NUP133	0.148679	0.446636	0.13	0.056	1
MAPKBP1	0.148679	0.313961	0.13	0.056	1
TMEM43	0.148679	0.309774	0.13	0.056	1
SULF2	0.148679	0.289097	0.13	0.056	1
JUND	0.148893	0.309358	0.196	0.099	1
MRFAP1	0.149279	-0.392721	0.109	0.211	1
RNF11	0.149773	-0.279851	0.065	0.155	1
YY1AP1	0.149773	-0.315056	0.065	0.155	1
ALDOA	0.149944	-0.275243	0.283	0.423	1
VDAC3	0.150993	0.296298	0.152	0.07	1
WBP2	0.151347	0.475018	0.109	0.042	1
TIAM1	0.151347	0.418007	0.109	0.042	1
ELMO3	0.151347	0.396184	0.109	0.042	1
DCTN3	0.151347	0.310649	0.109	0.042	1
LIMS1	0.151694	-0.252971	0.109	0.211	1
SLC35G2	0.151942	0.280986	0.13	0.056	1
PPIL4	0.152592	-0.251245	0.065	0.155	1
LRP11	0.152592	-0.290416	0.065	0.155	1
TOMM70A	0.152592	-0.291382	0.065	0.155	1
LRRFIP2	0.152592	-0.298275	0.065	0.155	1
PHF17	0.152674	0.515362	0.283	0.183	1
OCIAD2	0.154032	0.294047	0.152	0.07	1
DHX15	0.154203	-0.305768	0.087	0.183	1
PXK	0.155016	0.422677	0.109	0.042	1
TSC22D3	0.155016	0.353713	0.109	0.042	1
NSUN5	0.155016	0.341338	0.109	0.042	1
ZZZ3	0.155016	0.324545	0.109	0.042	1
CLIP1	0.155143	0.39217	0.326	0.211	1
DNAJB9	0.155259	0.330608	0.13	0.056	1
CRCP	0.155259	0.329103	0.13	0.056	1
TARBP1	0.155259	0.311544	0.13	0.056	1
PPY	0.155389	0.497958	0.217	0.127	1
IGF1R	0.155389	0.366554	0.217	0.127	1
ZNF24	0.155389	0.360203	0.217	0.127	1
ESYT1	0.155389	0.314949	0.217	0.127	1
SEC61A1	0.155411	-0.334179	0.239	0.366	1
MDM2	0.155452	-0.278612	0.065	0.155	1
TGS1	0.155452	-0.321742	0.065	0.155	1
UTP14C	0.155524	0.406072	0.196	0.113	1
WDR34	0.156228	0.357806	0.239	0.141	1
LL22NC03-2H8.5	0.156853	-0.286541	0.087	0.183	1
VEGFB	0.156853	-0.287697	0.087	0.183	1
AFG3L2	0.157465	-0.296555	0.152	0.282	1
SIL1	0.157517	0.415246	0.304	0.211	1
ADD1	0.157932	0.373566	0.217	0.127	1
GPATCH2L	0.158124	-0.29652	0.13	0.239	1
PI4KA	0.15819	0.474918	0.196	0.113	1
PFDN5	0.158289	-0.311661	0.283	0.408	1
TRAPPC4	0.158752	0.442316	0.109	0.042	1
ZNF593	0.158752	0.344795	0.109	0.042	1
B3GAT3	0.158752	0.259739	0.109	0.042	1
FBXW5	0.160248	0.263881	0.152	0.07	1
NR4A1	0.160248	0.251319	0.152	0.07	1
LTBP3	0.160365	-0.355556	0.13	0.225	1
KLHL42	0.160468	0.432205	0.326	0.239	1
GOLGA4	0.160488	0.25485	0.717	0.662	1
RAB2A	0.160903	0.312083	0.304	0.197	1
SPINK1	0.16165	-0.320904	0.109	0.211	1
CAPZB	0.16167	-0.2632	0.152	0.268	1
C8orf33	0.162058	0.348191	0.13	0.056	1
COA1	0.162058	0.328726	0.13	0.056	1
HIAT1	0.162058	0.271007	0.13	0.056	1
CACNA1C	0.162058	0.264832	0.13	0.056	1
KPNA5	0.162058	0.258796	0.13	0.056	1
HSF4	0.162203	0.638948	0.174	0.099	1
HPS1	0.162556	0.356018	0.109	0.042	1
EP400NL	0.162556	0.251494	0.109	0.042	1
MAN2C1	0.162596	-0.270307	0.196	0.324	1
NKTR	0.162873	0.381417	0.543	0.465	1
CWC22	0.164215	-0.392148	0.109	0.211	1
UQCRB	0.16511	-0.297728	0.283	0.408	1
HSPD1	0.165111	-0.268041	0.283	0.423	1
PCID2	0.165541	0.276676	0.13	0.056	1
TMEM176B	0.166428	0.404851	0.109	0.042	1
RNF157	0.166428	0.335747	0.109	0.042	1
SGIP1	0.166428	0.286317	0.109	0.042	1
NUDT21	0.166428	0.281929	0.109	0.042	1
CRELD1	0.166428	0.278599	0.109	0.042	1
MZT2B	0.167797	-0.287344	0.087	0.183	1
STMN2	0.168676	-0.259806	0.152	0.268	1
RPL15	0.168738	0.417738	0.435	0.352	1
SUV420H1	0.169204	0.418861	0.196	0.113	1
ACTB	0.169453	0.558659	0.261	0.183	1
CCT3	0.169998	0.315423	0.304	0.197	1
SMARCC2	0.170951	0.326458	0.435	0.338	1
CTSA	0.17112	0.300696	0.217	0.127	1
ZNF518A	0.172093	-0.290482	0.109	0.211	1
NR2F6	0.172675	0.327626	0.13	0.056	1
MAP4K4	0.172909	0.450216	0.239	0.155	1
IER3	0.173218	-0.354506	0.174	0.296	1
SEC23B	0.173479	-0.275052	0.087	0.183	1
EIF2AK2	0.17403	-0.357344	0.087	0.169	1
BAG6	0.17406	0.388056	0.174	0.099	1
MLF2	0.174379	0.386371	0.109	0.042	1
PHTF2	0.17438	-0.30919	0.196	0.31	1
USP47	0.175726	0.596416	0.348	0.268	1
ANXA11	0.175907	-0.271669	0.152	0.268	1
ATAD3B	0.176327	-0.274533	0.043	0.113	1
NUCB2	0.176464	0.382168	0.5	0.408	1
RABEP1	0.177122	0.58307	0.174	0.099	1
VCP	0.177824	0.437733	0.304	0.239	1
BMP5	0.177834	0.309819	0.196	0.113	1
DCAF10	0.178016	-0.408348	0.109	0.197	1
TMEM60	0.17846	0.310966	0.109	0.042	1
KIAA1958	0.17846	0.284764	0.109	0.042	1
PAK3	0.179706	0.355257	0.652	0.592	1
C10orf137	0.180036	-0.291604	0.043	0.113	1
IKBKAP	0.180036	-0.298581	0.043	0.113	1
TSN	0.180036	-0.434004	0.043	0.113	1
LAMP1	0.180148	0.25112	0.435	0.338	1
RBBP8	0.180225	0.436006	0.174	0.099	1
C19orf10	0.180783	0.473294	0.196	0.113	1
FNIP2	0.183368	0.332563	0.174	0.099	1
CHST9	0.183461	0.445211	0.239	0.155	1
EPB41	0.183662	0.53137	0.152	0.085	1
RAF1	0.183767	0.32516	0.196	0.113	1
LRRC1	0.183803	-0.277647	0.043	0.113	1
KDSR	0.183803	-0.297067	0.043	0.113	1
ATP5G2	0.184811	0.29709	0.239	0.155	1
TBC1D8B	0.187057	-0.511586	0.065	0.141	1
WBP5	0.187628	-0.287606	0.043	0.113	1
MDC1	0.187628	-0.304983	0.043	0.113	1
SRSF4	0.189227	0.398329	0.261	0.169	1
RBM39	0.189371	-0.313643	0.391	0.521	1
USMG5	0.189846	0.284206	0.196	0.113	1
SLC2A13	0.190498	0.512463	0.152	0.085	1
TMEM160	0.190498	0.496013	0.152	0.085	1
MZF1	0.190498	-0.296851	0.065	0.141	1
GEM	0.191512	-0.251588	0.043	0.113	1
TFAM	0.191512	-0.27939	0.043	0.113	1
ARFIP1	0.191512	-0.286068	0.043	0.113	1
WTAP	0.191512	-0.318788	0.043	0.113	1
PABPN1	0.191683	0.34207	0.239	0.155	1
HNRNPUL1	0.19304	0.327146	0.174	0.099	1
PSMC3	0.19304	0.32331	0.174	0.099	1
XPO1	0.193337	-0.266495	0.196	0.31	1
ST13	0.193597	-0.428572	0.152	0.254	1
CSNK1E	0.194477	0.502324	0.217	0.141	1
PURA	0.194481	0.446958	0.239	0.155	1
STAT3	0.19533	0.327497	0.522	0.451	1
MEF2A	0.195406	-0.312284	0.109	0.197	1
RIOK1	0.195454	-0.293192	0.043	0.113	1
APPBP2	0.195454	-0.369246	0.043	0.113	1
CDC25B	0.196071	0.330727	0.196	0.113	1
GRAMD1A	0.196346	0.472488	0.174	0.099	1
TTLL7	0.196669	0.358565	0.37	0.296	1
REV1	0.197313	-0.296866	0.13	0.225	1
MGEA5	0.1974	0.282439	0.435	0.338	1
ZSCAN30	0.197519	-0.276002	0.065	0.141	1
SNRPN	0.198304	-0.253036	0.196	0.31	1
GARS	0.198745	0.377834	0.283	0.197	1
DYNLL2	0.198923	-0.283118	0.087	0.169	1
SNAPC4	0.199455	-0.253451	0.043	0.113	1
SLC25A34	0.199455	-0.278728	0.043	0.113	1
CCDC66	0.199455	-0.403149	0.043	0.113	1
CDK11A	0.199693	0.372119	0.174	0.099	1
DRAP1	0.201099	-0.301948	0.065	0.141	1
MBTPS1	0.201505	0.316671	0.261	0.169	1
NAV2	0.201723	-0.256444	0.152	0.254	1
DCAF13	0.203516	-0.271395	0.043	0.113	1
BAZ2A	0.204554	-0.284331	0.109	0.197	1
TPT1	0.205452	-0.405234	0.348	0.479	1
GIGYF2	0.207306	0.560003	0.326	0.282	1
DNAJC24	0.207637	-0.258224	0.043	0.113	1
PTPN23	0.208402	0.364358	0.152	0.085	1
ARPC4	0.208402	-0.296598	0.065	0.141	1
UNC79	0.208899	-0.30591	0.087	0.169	1
PARP6	0.212125	0.337094	0.152	0.085	1
CYSTM1	0.212125	-0.28129	0.065	0.141	1
HES1	0.212125	-0.294506	0.065	0.141	1
RAB15	0.212617	0.32736	0.217	0.141	1
RHOA	0.212896	-0.346865	0.152	0.239	1
SERPINB6	0.215896	0.438618	0.152	0.085	1
SNRNP200	0.215896	0.391293	0.152	0.085	1
MRPL52	0.215896	0.30196	0.152	0.085	1
COG2	0.215896	0.268618	0.152	0.085	1
NBN	0.215896	-0.272841	0.065	0.141	1
SLU7	0.219151	0.401178	0.13	0.07	1
SART3	0.219151	0.391332	0.13	0.07	1
TMEM205	0.219714	-0.284998	0.065	0.141	1
FLNB	0.220487	-0.25846	0.109	0.197	1
PSMB1	0.221989	0.295236	0.348	0.254	1
SYNCRIP	0.222126	-0.263857	0.109	0.197	1
ATP6V1B2	0.222133	0.365557	0.217	0.141	1
SBDS	0.222133	0.361922	0.217	0.141	1
GPRIN3	0.222758	-0.256484	0.087	0.169	1
RPL12	0.223052	-0.254744	0.304	0.423	1
PFN1	0.223116	0.379327	0.261	0.183	1
FKBP5	0.223312	0.520244	0.13	0.07	1
DIDO1	0.223581	0.325514	0.152	0.085	1
PSMA4	0.224147	0.424359	0.239	0.155	1
ETV1	0.224294	0.300752	0.174	0.099	1
DNAJC2	0.224297	0.392424	0.174	0.099	1
RP11-416N2.4	0.225066	0.364422	0.196	0.127	1
PCDH17	0.226919	0.379398	0.391	0.324	1
USO1	0.227303	0.481589	0.283	0.225	1
MLXIPL	0.227967	0.368192	0.674	0.62	1
MBD6	0.228643	0.358019	0.217	0.141	1
USP48	0.22909	0.400504	0.261	0.183	1
STAG2	0.229874	0.43647	0.283	0.211	1
RPL23	0.231143	-0.289015	0.217	0.31	1
ADNP	0.23146	0.379658	0.152	0.085	1
LEPREL4	0.23146	0.303296	0.152	0.085	1
CES2	0.23146	0.303131	0.152	0.085	1
ECEL1	0.23146	0.26964	0.152	0.085	1
NPDC1	0.231996	0.34357	0.391	0.324	1
NALCN	0.233576	0.517505	0.174	0.113	1
CHID1	0.235473	0.346758	0.152	0.085	1
FAM134A	0.235473	0.296199	0.152	0.085	1
RIC8A	0.235473	0.276755	0.152	0.085	1
COX7C	0.235935	-0.288908	0.239	0.338	1
GAPVD1	0.236133	0.364131	0.13	0.07	1
SSBP4	0.237932	-0.326206	0.13	0.211	1
CANX	0.238052	0.341361	0.587	0.549	1
MGAT4A	0.239534	0.41291	0.152	0.085	1
CLTA	0.239534	0.283874	0.152	0.085	1
FNBP1L	0.239556	0.302456	0.326	0.239	1
CCT4	0.24033	0.365207	0.239	0.169	1
RHPN1	0.240521	0.281378	0.13	0.07	1
MARCKS	0.241265	-0.324774	0.13	0.211	1
SOD1	0.242069	0.377535	0.217	0.141	1
NDFIP1	0.243391	-0.282482	0.152	0.239	1
ALCAM	0.243429	0.272202	0.565	0.521	1
TUFM	0.243566	0.352832	0.239	0.169	1
DARS	0.243645	0.309558	0.152	0.085	1
RNF216	0.243645	0.302489	0.152	0.085	1
EIF4G3	0.244448	0.287642	0.413	0.352	1
DCTN2	0.244965	0.416585	0.13	0.07	1
SPOP	0.244965	0.307539	0.13	0.07	1
AKT2	0.246114	0.38209	0.196	0.127	1
LMAN2	0.246832	0.421496	0.239	0.169	1
MLEC	0.24776	0.270689	0.304	0.211	1
CNP	0.247762	0.44608	0.283	0.225	1
RTN4	0.249358	0.335923	0.435	0.38	1
CTNNB1	0.249751	-0.276404	0.109	0.183	1
MPV17	0.25125	0.64751	0.109	0.056	1
ABCD4	0.25125	0.558609	0.109	0.056	1
CCDC57	0.25125	0.342933	0.109	0.056	1
THEM4	0.25125	0.340338	0.109	0.056	1
JMY	0.25125	0.336588	0.109	0.056	1
LDB1	0.25125	0.311027	0.109	0.056	1
VPS11	0.25125	0.268434	0.109	0.056	1
PLK2	0.251317	0.282897	0.196	0.113	1
2020-03-06	0.252812	0.264061	0.37	0.296	1
DNM1L	0.253456	0.336917	0.239	0.169	1
ATP5G1	0.254583	-0.265793	0.065	0.127	1
MYT1L	0.254925	-0.436536	0.13	0.211	1
ARL1	0.256316	0.341183	0.174	0.113	1
RIOK3	0.25714	0.43393	0.196	0.127	1
SKIV2L2	0.25714	-0.403876	0.109	0.183	1
TAF15	0.258503	0.411151	0.239	0.169	1
CPSF1	0.258643	0.400905	0.13	0.07	1
GMPPA	0.258643	0.301041	0.13	0.07	1
POLR2B	0.259011	-0.334323	0.087	0.155	1
D2HGDH	0.259013	-0.328985	0.087	0.155	1
MAPK8IP1	0.259029	-0.31572	0.065	0.127	1
KHDRBS1	0.260204	0.33966	0.239	0.169	1
RALBP1	0.261368	0.490646	0.109	0.056	1
HDAC7	0.261368	0.475774	0.109	0.056	1
MRPL54	0.261368	0.446691	0.109	0.056	1
CUL4A	0.261368	0.37921	0.109	0.056	1
SP1	0.261368	0.321902	0.109	0.056	1
GNA11	0.263089	-0.332054	0.087	0.155	1
GS1-251I9.4	0.263318	0.276856	0.13	0.07	1
DAAM1	0.263872	0.326976	0.435	0.38	1
GLYR1	0.265516	0.418658	0.217	0.155	1
ELAVL1	0.266531	0.268237	0.109	0.056	1
PLAGL1	0.266881	0.257584	0.217	0.141	1
SMEK1	0.267074	0.441272	0.239	0.169	1
LMNA	0.267309	0.326875	0.217	0.155	1
SNHG7	0.268051	0.271256	0.13	0.07	1
NAGK	0.268081	-0.303714	0.065	0.127	1
WDR26	0.268245	0.484283	0.174	0.113	1
EI24	0.268245	0.382384	0.174	0.113	1
APMAP	0.268245	0.332996	0.174	0.113	1
RPS3A	0.269113	-0.289299	0.13	0.211	1
NEURL	0.269476	0.450933	0.283	0.225	1
ATP2B1	0.269791	0.306905	0.391	0.324	1
RPL11	0.270253	0.318007	0.5	0.437	1
C6orf62	0.271154	0.545477	0.261	0.197	1
ACBD3	0.271332	0.324321	0.283	0.211	1
PSMB2	0.271764	0.436635	0.109	0.056	1
MFN2	0.271764	0.381858	0.109	0.056	1
SENP5	0.271764	0.359884	0.109	0.056	1
TMEM9B	0.271764	0.348323	0.109	0.056	1
CHKA	0.271764	0.329364	0.109	0.056	1
JUP	0.271764	0.320111	0.109	0.056	1
MAP3K9	0.271764	0.308281	0.109	0.056	1
RNF170	0.271764	0.301755	0.109	0.056	1
SERF2	0.272327	-0.277492	0.457	0.549	1
DYNLRB1	0.272367	0.3465	0.196	0.127	1
COX7B	0.272367	-0.39083	0.109	0.183	1
EMB	0.272687	-0.31236	0.065	0.127	1
C7orf50	0.272841	0.258762	0.13	0.07	1
PCSK7	0.274067	0.317606	0.239	0.169	1
PGM3	0.274069	0.412664	0.239	0.169	1
S100A6	0.274069	0.280595	0.239	0.169	1
ARHGEF10L	0.274069	-0.420129	0.152	0.225	1
FAM192A	0.276269	0.370586	0.196	0.127	1
RAB10	0.276406	0.384377	0.174	0.113	1
PLP2	0.277067	0.29184	0.109	0.056	1
PSMA5	0.277067	0.254907	0.109	0.056	1
BHLHE41	0.277348	-0.3037	0.065	0.127	1
KCNH2	0.280206	0.270713	0.196	0.127	1
REXO2	0.280208	-0.251319	0.109	0.183	1
DIP2C	0.281187	0.338284	0.239	0.169	1
ARFGEF2	0.282062	-0.28273	0.065	0.127	1
ATP6V1H	0.28244	0.296654	0.109	0.056	1
ASPSCR1	0.28244	0.289927	0.109	0.056	1
DFNB31	0.28244	0.287332	0.109	0.056	1
PPHLN1	0.282598	0.350963	0.13	0.07	1
GLG1	0.282994	0.407942	0.413	0.366	1
PCMTD1	0.284129	-0.282409	0.087	0.155	1
RSPRY1	0.284735	0.428053	0.174	0.113	1
CNBP	0.284738	0.312899	0.261	0.197	1
PCYOX1	0.284793	0.292286	0.239	0.169	1
UBE2G2	0.285764	0.381603	0.283	0.225	1
SUPT16H	0.285764	-0.331558	0.196	0.282	1
PNRC1	0.28683	-0.275182	0.065	0.127	1
UCHL3	0.287883	0.251134	0.109	0.056	1
NCOR1	0.287945	0.385792	0.457	0.423	1
MGST3	0.288201	-0.278927	0.109	0.183	1
TP53I13	0.28847	-0.287143	0.087	0.155	1
PAM	0.290491	0.251634	0.63	0.648	1
HMGN5	0.291653	-0.319394	0.065	0.127	1
ZC3H11A	0.29177	-0.253627	0.239	0.324	1
KDELR2	0.293385	-0.332202	0.13	0.197	1
LAMA5	0.293387	-0.408446	0.13	0.197	1
DGKZ	0.295344	-0.388371	0.13	0.197	1
CBX1	0.296316	0.521133	0.152	0.099	1
SPATA13	0.296316	0.506873	0.152	0.099	1
ZEB1	0.296316	0.482137	0.152	0.099	1
MAN1A1	0.296333	0.342356	0.37	0.31	1
ZCCHC8	0.296529	-0.252886	0.065	0.127	1
CREBZF	0.297063	0.365906	0.196	0.141	1
HNRNPH3	0.298335	-0.260464	0.152	0.239	1
DENR	0.298776	0.381319	0.261	0.197	1
CCT7	0.298776	-0.259559	0.174	0.254	1
TIPARP	0.29898	0.330601	0.109	0.056	1
NEFM	0.29898	0.297182	0.109	0.056	1
STUB1	0.299313	-0.43931	0.109	0.169	1
TMA7	0.301898	0.301542	0.174	0.113	1
UFM1	0.301898	0.286249	0.174	0.113	1
COMTD1	0.303574	-0.466585	0.109	0.169	1
EXOSC9	0.304634	0.368896	0.109	0.056	1
ATP2A3	0.306719	-0.292494	0.413	0.507	1
MAP1LC3A	0.307492	-0.33285	0.217	0.296	1
MLLT4	0.307914	0.291651	0.304	0.211	1
EIF3A	0.309156	0.329792	0.587	0.563	1
ARID4A	0.309602	0.403596	0.261	0.197	1
RABGAP1L	0.310264	0.384461	0.152	0.099	1
RTCB	0.310844	-0.251427	0.087	0.155	1
GTF2I	0.314634	0.331322	0.304	0.254	1
SNX13	0.315008	0.312787	0.152	0.099	1
DDOST	0.315008	0.255743	0.152	0.099	1
TMCO1	0.315213	0.284401	0.174	0.113	1
GNL1	0.315983	0.458998	0.217	0.169	1
SERPINA1	0.316579	-0.466863	0.065	0.127	1
ZNF721	0.3198	0.441776	0.152	0.099	1
DNAJB11	0.3198	0.356041	0.152	0.099	1
RASD1	0.31986	0.420054	0.391	0.338	1
PTK2	0.320925	0.40253	0.239	0.183	1
HADH	0.321787	0.4348	0.391	0.366	1
STAU1	0.32221	-0.27623	0.087	0.141	1
VLDLR	0.322986	0.283768	0.217	0.155	1
AFF4	0.324439	0.358302	0.326	0.282	1
PPP2R1B	0.324639	0.332172	0.152	0.099	1
RAB14	0.325776	-0.304848	0.13	0.197	1
RPS4Y1	0.327086	0.268261	0.217	0.155	1
XPA	0.329525	0.352841	0.152	0.099	1
RUNX1T1	0.329525	0.301184	0.152	0.099	1
SYNJ2BP	0.329525	0.258986	0.152	0.099	1
USP8	0.330114	-0.292785	0.174	0.254	1
APLP1	0.331343	0.402039	0.261	0.211	1
PRPF8	0.331467	0.358607	0.348	0.324	1
RBM6	0.33165	0.416332	0.348	0.296	1
MPHOSPH10	0.332023	0.277109	0.261	0.197	1
SMIM7	0.332045	0.283468	0.217	0.169	1
DMTF1	0.334456	-0.315086	0.087	0.141	1
GOSR1	0.335387	0.280031	0.217	0.155	1
SERBP1	0.336729	0.281911	0.37	0.282	1
PLA2G12A	0.337498	0.409745	0.13	0.085	1
GNB1	0.33855	0.296864	0.283	0.225	1
ERP44	0.33944	0.41612	0.152	0.099	1
NUCKS1	0.341047	0.323887	0.565	0.493	1
SIK2	0.341396	0.460182	0.174	0.127	1
PHACTR2	0.341681	-0.254841	0.196	0.268	1
YY1	0.342258	-0.318919	0.174	0.239	1
NEK1	0.34263	-0.274256	0.152	0.225	1
PTPRA	0.342811	-0.261753	0.13	0.197	1
JMJD6	0.342863	0.408735	0.13	0.085	1
MTSS1	0.343823	0.352391	0.217	0.155	1
SERINC3	0.344431	0.555552	0.217	0.169	1
SAMD11	0.347048	0.279726	0.435	0.366	1
CACNA1H	0.348371	-0.292348	0.109	0.169	1
EXOC5	0.348658	0.312941	0.239	0.183	1
VGF	0.348773	-0.333464	0.261	0.352	1
EIF1AX	0.34889	-0.290939	0.065	0.113	1
SLC30A9	0.353757	0.568989	0.13	0.085	1
ZNF91	0.354027	0.257741	0.348	0.268	1
CKAP5	0.354667	-0.263773	0.087	0.141	1
OGDH	0.354667	-0.305128	0.087	0.141	1
NOL3	0.355042	-0.305014	0.152	0.225	1
ANKRD12	0.356673	0.263967	0.587	0.577	1
HNRNPU-AS1	0.359285	0.45151	0.13	0.085	1
GPAA1	0.36259	-0.255563	0.109	0.169	1
C7orf55-LUC7L2	0.364995	0.300579	0.174	0.127	1
RPS19BP1	0.367677	0.259687	0.152	0.099	1
FAM46C	0.370318	-0.318432	0.087	0.141	1
PHC2	0.372038	-0.29746	0.065	0.113	1
ECH1	0.372038	-0.30804	0.065	0.113	1
NDUFV1	0.372268	-0.261384	0.109	0.169	1
CHD2	0.372952	0.282453	0.391	0.352	1
AHSA2	0.374846	0.357505	0.239	0.197	1
CSNK1D	0.375434	0.255721	0.196	0.141	1
MAPRE3	0.375629	-0.263364	0.087	0.141	1
C17orf89	0.375629	-0.285578	0.087	0.141	1
DCP1A	0.376192	0.42053	0.13	0.085	1
IQSEC1	0.376298	0.300234	0.304	0.254	1
SNRPF	0.37797	-0.262722	0.065	0.113	1
SSU72	0.37797	-0.292545	0.065	0.113	1
NPM2	0.37797	-0.315125	0.065	0.113	1
CIRBP	0.379025	0.288737	0.478	0.423	1
FAM134B	0.379631	0.381449	0.174	0.127	1
SLC9A3R1	0.381935	0.410394	0.13	0.085	1
LYST	0.387732	0.300543	0.13	0.085	1
DLG2	0.387732	0.261837	0.13	0.085	1
DDX3X	0.389587	0.309935	0.174	0.127	1
KIAA1429	0.390647	0.390922	0.13	0.085	1
EIF2A	0.390647	0.275659	0.13	0.085	1
PFN2	0.390833	0.288012	0.239	0.183	1
RRAGB	0.391267	0.342547	0.109	0.07	1
RABL6	0.392992	0.275741	0.304	0.268	1
CDK5RAP3	0.394547	0.256665	0.37	0.338	1
SMEK2	0.394623	0.334339	0.174	0.127	1
NEAT1	0.396436	0.51583	0.37	0.324	1
DBNL	0.399699	0.263293	0.174	0.127	1
KRAS	0.400871	0.364817	0.109	0.07	1
NOL4	0.401451	0.457603	0.217	0.169	1
PTBP1	0.401451	0.287839	0.217	0.169	1
RABAC1	0.403572	0.376984	0.261	0.225	1
TNIK	0.404109	0.468249	0.109	0.07	1
ZDBF2	0.404109	0.27899	0.109	0.07	1
KIAA0368	0.404781	0.341121	0.304	0.268	1
MAPRE1	0.40544	0.280141	0.13	0.085	1
KRT18	0.406813	0.396573	0.196	0.155	1
ANXA7	0.4099	0.409439	0.261	0.225	1
CAMTA2	0.410623	0.353117	0.109	0.07	1
UBXN1	0.410623	0.338292	0.109	0.07	1
SETD6	0.410623	0.334033	0.109	0.07	1
UBE3C	0.410623	0.310733	0.109	0.07	1
APLP2	0.413396	0.331667	0.543	0.563	1
WFS1	0.413649	-0.304842	0.109	0.155	1
ARMCX3	0.413715	0.285383	0.239	0.197	1
PVRL2	0.417199	0.267502	0.109	0.07	1
LSM14A	0.417199	0.252035	0.109	0.07	1
PUM1	0.420762	0.327313	0.261	0.211	1
FBXO25	0.423837	0.264894	0.109	0.07	1
PRPF40A	0.425582	0.294749	0.304	0.282	1
RPSA	0.425662	0.321699	0.174	0.127	1
HMGN2	0.429575	0.305534	0.217	0.169	1
KIAA0586	0.430536	0.404316	0.109	0.07	1
CPSF7	0.430536	0.293953	0.109	0.07	1
LRPPRC	0.430536	0.259386	0.109	0.07	1
NDUFA3	0.430868	0.308135	0.152	0.113	1
KLF6	0.430971	0.278411	0.174	0.127	1
YTHDF2	0.431296	0.36432	0.196	0.155	1
RPL30	0.434156	-0.316315	0.261	0.324	1
CASC4	0.434372	0.308524	0.217	0.169	1
ZNF652	0.437296	0.258134	0.109	0.07	1
SCG3	0.437873	0.28137	0.783	0.817	1
SCAMP1	0.438421	0.379872	0.261	0.211	1
ATP5F1	0.441323	0.345728	0.196	0.155	1
PTPN11	0.442405	0.494989	0.261	0.225	1
TMEM208	0.444117	0.320517	0.109	0.07	1
TENC1	0.447919	0.283445	0.152	0.113	1
POLR2L	0.450494	0.439679	0.283	0.254	1
LINC00493	0.450998	0.402037	0.109	0.07	1
EZR	0.452259	0.445217	0.348	0.324	1
GPATCH8	0.452261	-0.260981	0.13	0.183	1
TM2D3	0.453687	0.37481	0.152	0.113	1
CAMTA1	0.453687	0.294654	0.152	0.113	1
SREBF2	0.453687	0.282897	0.152	0.113	1
OBSL1	0.454832	-0.31142	0.174	0.225	1
BCAP31	0.456934	0.270219	0.217	0.183	1
PLEKHA5	0.458398	-0.326392	0.087	0.127	1
CHN1	0.459497	0.27675	0.152	0.113	1
SSRP1	0.460473	0.26273	0.283	0.239	1
ISL1	0.460555	0.279905	0.391	0.338	1
AFTPH	0.461774	0.269617	0.196	0.155	1
UNC13A	0.462326	0.393969	0.348	0.324	1
HDLBP	0.462534	0.263835	0.37	0.352	1
ATP5I	0.462974	-0.301841	0.152	0.197	1
TSC2	0.463616	0.253321	0.174	0.127	1
UPF2	0.464324	0.351487	0.239	0.197	1
DHRS2	0.464353	0.307457	0.348	0.324	1
ZCCHC6	0.464621	0.433043	0.13	0.099	1
SERPINB1	0.465348	0.379634	0.152	0.113	1
RSBN1L	0.465693	0.311641	0.261	0.211	1
COPB2	0.465732	0.303315	0.283	0.254	1
STAT1	0.466864	0.456649	0.087	0.141	1
ARHGEF9	0.47124	0.27016	0.152	0.113	1
MACF1	0.471647	0.345433	0.478	0.451	1
NDUFS1	0.471662	0.369411	0.217	0.183	1
SMAD5	0.471662	0.252435	0.217	0.183	1
PAPPA2	0.477205	-0.296786	0.087	0.127	1
ARHGAP5	0.482024	0.27852	0.304	0.268	1
DLK1	0.482743	0.56421	0.196	0.155	1
CYLD	0.483567	0.438153	0.13	0.099	1
RBM47	0.483567	-0.294771	0.087	0.127	1
HIPK2	0.484118	0.283834	0.326	0.296	1
FOXP1	0.487691	0.302743	0.239	0.211	1
NPHP1	0.496427	0.431593	0.13	0.099	1
MEGF8	0.496427	0.365988	0.13	0.099	1
LINC00969	0.502208	0.342739	0.174	0.141	1
HPN	0.502925	0.347663	0.13	0.099	1
SPSB3	0.502925	0.342441	0.13	0.099	1
YPEL2	0.502925	0.277999	0.13	0.099	1
VMP1	0.509467	0.374669	0.13	0.099	1
SUZ12	0.510112	0.380612	0.152	0.127	1
PDX1	0.512184	0.273703	0.217	0.183	1
PRPF40B	0.516054	0.280268	0.13	0.099	1
MYO6	0.520144	0.289659	0.304	0.254	1
ZNF791	0.522187	0.405417	0.152	0.127	1
PAFAH1B2	0.522684	0.352447	0.13	0.099	1
SNRPD3	0.522684	0.312731	0.13	0.099	1
KIAA0100	0.522684	0.270233	0.13	0.099	1
ELP2	0.522684	0.2696	0.13	0.099	1
CUTA	0.523716	0.338301	0.261	0.225	1
EXOC4	0.525123	0.284614	0.174	0.141	1
REEP5	0.526188	0.33695	0.196	0.155	1
ATP5A1	0.529035	0.257165	0.37	0.366	1
PSME4	0.529359	0.33647	0.13	0.099	1
PRUNE2	0.529572	0.274846	0.435	0.408	1
SYAP1	0.530934	0.263932	0.174	0.141	1
SRSF7	0.530934	-0.253257	0.13	0.169	1
UBE2Q1	0.536076	0.25184	0.13	0.099	1
HNRNPA1	0.536778	0.308726	0.174	0.141	1
GNS	0.537108	0.368557	0.196	0.169	1
ICA1L	0.542653	0.263503	0.174	0.141	1
TERF1	0.542836	0.250271	0.13	0.099	1
AP2B1	0.546771	0.305658	0.152	0.127	1
CD63	0.548087	0.297836	0.457	0.423	1
EMC10	0.54828	0.315614	0.261	0.225	1
HDAC2	0.549638	0.298499	0.13	0.099	1
TMBIM6	0.550084	0.30366	0.5	0.493	1
SLC25A3	0.55043	0.350394	0.217	0.197	1
SLC25A16	0.551771	0.418557	0.109	0.085	1
NDUFV3	0.551771	0.335577	0.109	0.085	1
KAT6B	0.552928	0.310881	0.283	0.268	1
GPX3	0.554322	0.336832	0.196	0.155	1
SEC62	0.558058	0.314313	0.435	0.366	1
EMC3	0.559161	0.359086	0.109	0.085	1
ECE1	0.559853	0.272329	0.217	0.183	1
WARS	0.563366	0.380482	0.087	0.127	1
RPL3	0.564671	0.370811	0.761	0.761	1
SEC31B	0.56496	0.400253	0.196	0.169	1
DNM1	0.566599	0.290899	0.109	0.085	1
RAB5A	0.566599	0.274905	0.109	0.085	1
ENOSF1	0.570401	0.335874	0.239	0.211	1
CLINT1	0.572105	0.286968	0.283	0.268	1
TDP2	0.574084	0.273458	0.109	0.085	1
MAST4	0.576292	0.293381	0.196	0.169	1
C1orf122	0.577419	-0.301784	0.109	0.141	1
CCDC88C	0.578284	0.418528	0.152	0.127	1
TBC1D9	0.581616	0.274233	0.109	0.085	1
SPIDR	0.581616	0.264009	0.109	0.085	1
SRP54	0.581998	0.357051	0.196	0.169	1
ANKRD36	0.58206	-0.29951	0.457	0.479	1
PTBP3	0.58255	0.468353	0.217	0.197	1
SNX29	0.583999	-0.349316	0.109	0.141	1
RPL18	0.584249	0.328962	0.283	0.268	1
XPC	0.584941	0.262485	0.283	0.254	1
CBX6	0.588001	0.269498	0.261	0.254	1
RAPH1	0.589193	0.388145	0.109	0.085	1
ETF1	0.589193	0.282367	0.109	0.085	1
NDRG4	0.591125	0.30069	0.152	0.127	1
EXOC7	0.591452	0.254039	0.239	0.225	1
COA3	0.596816	0.298416	0.109	0.085	1
CWF19L2	0.596816	0.255934	0.109	0.085	1
TDG	0.597594	0.286796	0.152	0.127	1
KLC1	0.597594	0.263303	0.152	0.127	1
PPL	0.599316	0.301579	0.304	0.282	1
RAP1GAP2	0.601523	0.37101	0.304	0.31	1
RAB7A	0.604094	0.293817	0.109	0.155	1
TAOK3	0.610627	0.306301	0.152	0.127	1
ZCRB1	0.612194	0.297248	0.109	0.085	1
PGK1	0.612509	0.296231	0.239	0.225	1
CCSER2	0.619948	0.345337	0.109	0.085	1
KCNK17	0.621823	0.257742	0.174	0.141	1
GOLGA7B	0.622148	-0.335444	0.087	0.113	1
NBEA	0.63064	0.301509	0.457	0.479	1
BNIP3L	0.631148	0.271752	0.13	0.113	1
SYF2	0.631148	0.254361	0.13	0.113	1
FNDC3B	0.631528	0.264052	0.196	0.169	1
RPL41	0.632745	0.293302	0.37	0.352	1
PDIA6	0.639056	0.374923	0.261	0.254	1
AKAP8	0.643748	0.373636	0.109	0.155	1
MDH1	0.652412	0.480731	0.13	0.113	1
HCG18	0.652412	0.364143	0.13	0.113	1
SDF2L1	0.652412	0.336572	0.13	0.113	1
WASL	0.654503	0.292108	0.174	0.155	1
HSPA5	0.658952	0.291134	0.652	0.662	1
KDM5B	0.659565	0.430087	0.13	0.113	1
NUDT9	0.666748	0.3862	0.13	0.113	1
GRN	0.669639	0.321301	0.304	0.31	1
PDE8A	0.673962	0.28519	0.13	0.113	1
VPS54	0.67536	0.467032	0.152	0.141	1
SKP1	0.678289	0.250802	0.283	0.282	1
SOCS2	0.682027	0.370751	0.152	0.141	1
C11orf54	0.688719	0.289952	0.152	0.141	1
CARS	0.695435	0.266232	0.152	0.141	1
APPL2	0.698987	0.30676	0.174	0.155	1
MYH9	0.702176	0.346056	0.152	0.141	1
C11orf31	0.702176	0.340469	0.152	0.141	1
PLEKHB2	0.703115	0.381489	0.13	0.113	1
RARS	0.708939	0.402002	0.152	0.141	1
MAFA	0.709434	0.337935	0.283	0.282	1
SMARCE1	0.713052	0.315456	0.217	0.197	1
EVL	0.715085	0.311898	0.109	0.141	1
PRPF6	0.723814	0.349214	0.239	0.254	1
RPLP2	0.725745	0.253676	0.457	0.479	1
CAPN2	0.734078	0.27872	0.196	0.183	1
YWHAH	0.740764	0.27044	0.217	0.211	1
BTG2	0.743094	0.324081	0.152	0.141	1
CTC-444N24.11	0.746514	0.287593	0.109	0.099	1
SCAPER	0.751579	-0.256617	0.239	0.254	1
RP11-349A22.5	0.761435	0.257048	0.217	0.211	1
SPEN	0.76791	0.257216	0.283	0.352	1
SLC7A5	0.777762	0.312733	0.152	0.141	1
LINC00667	0.778827	0.286783	0.109	0.099	1
NME3	0.784519	0.289719	0.196	0.197	1
NUAK1	0.795133	0.338484	0.109	0.099	1
SDC2	0.79906	0.299745	0.13	0.127	1
DHX29	0.816618	0.30427	0.217	0.268	1
ATP6V0B	0.819264	0.368394	0.283	0.282	1
ATP5G3	0.825871	0.26174	0.239	0.239	1
STIP1	0.827626	0.299034	0.152	0.155	1
BEX2	0.844968	0.317452	0.217	0.225	1
TALDO1	0.848459	0.344272	0.152	0.155	1
ZNF827	0.855428	0.318615	0.152	0.155	1
CWC15	0.858947	0.27574	0.13	0.127	1
AP3B1	0.861458	0.278431	0.261	0.254	1
RXRA	0.869399	0.283388	0.152	0.155	1
PRRC2B	0.877435	0.299717	0.196	0.211	1
ETFB	0.883411	0.350175	0.152	0.155	1
SLC25A5	0.894228	0.371672	0.109	0.113	1
FXR1	0.902434	0.289175	0.196	0.211	1
UBA52	0.91221	0.269322	0.283	0.31	1
CRIP2	0.923118	0.274025	0.196	0.197	1
FAM160B2	0.925075	0.281016	0.109	0.127	1
PSMB5	0.933818	0.285378	0.196	0.211	1
VPS53	0.93479	0.328098	0.109	0.113	1
PNMA2	0.941937	0.287781	0.13	0.155	1
LARP1B	0.944578	0.260251	0.152	0.169	1
EHBP1L1	0.951069	0.35508	0.109	0.113	1
SLC3A2	0.954911	0.355575	0.304	0.352	1
MARK3	0.983673	0.359879	0.174	0.197	1
TMF1	0.991672	0.318361	0.261	0.31	1
CMAS	1	0.254085	0.109	0.113	1
